# Supplementary material for: Whole genome sequencing for mutation discovery in a single case of lysosomal storage disease (MPS type 1) in the dog
Source: Sci Rep. 2020 Apr 16;10:6558. doi: 10.1038/s41598-020-63451-4 (PMC7162951; doi:10.1038/s41598-020-63451-4)
Supplement: Supplementary file 2 — Supplementary Information 2. [file 41598_2020_63451_MOESM2_ESM.xlsx]

## Sheet: Homo_Ensembl_list
Whole genome sequencing for mutation discovery in a single case of lysosomal storage disease (MPS type 1) in the dog
Tamer A. Mansour, Kevin D. Woolard, Karen L. Vernau, Devin M. Ancona, Sara M. Thomasy, Lionel Sebbag, Bret A. Moore, Marguerite F. Knipe, Haitham A. Seada, Tina M. Cowan, Miriam Aguilar, C. Titus Brown, Danika L. Bannasch
Supplementary Table S2A: Homozygous variants with high impact on their proteins’ function according to the Ensembl annotation
	Variant			Transcript_effect								Gene_info
serial#	Location	variant	ALT	transcript_id	Consequence	cDNA_position	CDS_position	Protein_position	Amino_acids	Codons	Extra	Gene_id	Gene_Name	Gene_type	Gene_description
1	chr1:105674853	chr1_105674854_-/G	G	ENSCAFT00000004576	frameshift_variant	18-19	18-19	6-7	-/X	-/C	IMPACT=HIGH;STRAND=-1	ENSCAFG00000002861	SIGLECL1	protein_coding	SIGLEC family like 1 [Source:VGNC Symbol;Acc:VGNC:53982]
2	chr1:109918440	chr1_109918441_-/G	G	ENSCAFT00000081761	frameshift_variant,start_lost	67-68	1-2	1	M/SX	atg/aGtg	IMPACT=HIGH;STRAND=1	ENSCAFG00000004409	EML2	protein_coding	EMAP like 2 [Source:VGNC Symbol;Acc:VGNC:40347]
3	chr1:109918441	chr1_109918441_T/G	G		start_lost	68	2	1	M/R	aTg/aGg	IMPACT=HIGH;STRAND=1
4	chr1:109918445	chr1_109918446_CA/-	-		frameshift_variant	73-74	7-8	3	Q/X	CAg/g	IMPACT=HIGH;STRAND=1
5	chr1:116945438	chr1_116945439_-/G	G	ENSCAFT00000081349	frameshift_variant	489-490	111-112	37-38	-/X	-/C	IMPACT=HIGH;STRAND=-1	ENSCAFG00000006902	UPK1A	protein_coding	uroplakin 1A [Source:VGNC Symbol;Acc:VGNC:48154]
6	chr1:14233304	chr1_14233305_AAAAA/-	-	ENSCAFT00000000123	frameshift_variant	199-203	199-203	67-68	FF/X	TTTTTc/c	IMPACT=HIGH;STRAND=-1	ENSCAFG00000000070	PHLPP1	protein_coding	PH domain and leucine rich repeat protein phosphatase 1 [Source:VGNC Symbol;Acc:VGNC:44504]
7	chr1:14233309	chr1_14233310_-/GGGCT	GGGCT		frameshift_variant	198-199	198-199	66-67	-/SX	-/AGCCC	IMPACT=HIGH;STRAND=-1
8	chr1:54579302	chr1_54579302_T/G	G	ENSCAFT00000001310	start_lost	35	1	1	M/L	Atg/Ctg	IMPACT=HIGH;STRAND=-1	ENSCAFG00000000828	RPS6KA2	protein_coding	ribosomal protein S6 kinase A2 [Source:VGNC Symbol;Acc:VGNC:45739]
9	chr1:56966423	chr1_56966424_C/-	-	ENSCAFT00000079687	frameshift_variant	2946	2946	982	G/X	ggG/gg	IMPACT=HIGH;STRAND=-1	ENSCAFG00000048666	-	protein_coding	-
21	chr2:71792004	chr2_71792005_GTTC/-	-	ENSCAFT00000035288	frameshift_variant,splice_region_variant	28-31	28-31	10-11	EQ/X	GAACaa/aa	IMPACT=HIGH;STRAND=-1	ENSCAFG00000011700	YTHDF2	protein_coding	YTH N6-methyladenosine RNA binding protein 2 [Source:VGNC Symbol;Acc:VGNC:48506]
43	chr3:29070979	chr3_29070980_-/GT	GT	ENSCAFT00000046395	frameshift_variant,splice_region_variant	644-645	644-645	215	V/VX	gtc/gtGTc	IMPACT=HIGH;STRAND=1	ENSCAFG00000009215	OTP	protein_coding	orthopedia homeobox [Source:VGNC Symbol;Acc:VGNC:44182]
44	chr3:29070984	chr3_29070985_-/TCCA	TCCA		frameshift_variant	649-650	649-650	217	C/FQX	tgc/tTCCAgc	IMPACT=HIGH;STRAND=1
45	chr3:29070985	chr3_29070986_-/AA	AA		stop_gained,frameshift_variant	650-651	650-651	217	C/*	tgc/tgAAc	IMPACT=HIGH;STRAND=1
46	chr3:39241062	chr3_39241063_G/-	-	ENSCAFT00000082382	frameshift_variant	54	54	18	S/X	tcG/tc	IMPACT=HIGH;STRAND=1	ENSCAFG00000010453	TARSL2	protein_coding	threonyl-tRNA synthetase like 2 [Source:VGNC Symbol;Acc:VGNC:47111]
47	chr3:91400517	chr3_91400518_-/A	A	ENSCAFT00000026428	frameshift_variant	1400-1401	1135-1136	379	P/HX	cct/cAct	IMPACT=HIGH;STRAND=1	ENSCAFG00000016687	CTBP1	protein_coding	C-terminal binding protein 1 [Source:VGNC Symbol;Acc:VGNC:39686]
48	chr3:91534556	chr3_91534557_-/GGGGGCCG	GGGGGCCG	ENSCAFT00000026444	frameshift_variant	37-38	19-20	7	R/PAPX	cgc/cCGGCCCCCgc	IMPACT=HIGH;STRAND=-1	ENSCAFG00000016701	IDUA	protein_coding	Canis lupus familiaris iduronidase alpha-L- (IDUA), mRNA. [Source:RefSeq mRNA;Acc:NM_001313883]
				ENSCAFT00000065775	frameshift_variant	37-38	19-20	7	R/PAPX	cgc/cCGGCCCCCgc	IMPACT=HIGH;STRAND=-1
				ENSCAFT00000080830	frameshift_variant	37-38	19-20	7	R/PAPX	cgc/cCGGCCCCCgc	IMPACT=HIGH;STRAND=-1
61	chr4:34663891	chr4_34663892_-/G	G	ENSCAFT00000092387	frameshift_variant	248-249	248-249	83	P/PX	ccg/ccCg	IMPACT=HIGH;STRAND=-1	ENSCAFG00000016095	-	protein_coding	-
62	chr4:9711325	chr4_9711326_AAAAA/-	-	ENSCAFT00000019279	frameshift_variant	227-231	227-231	76-77	EK/X	gAAAAA/g	IMPACT=HIGH;STRAND=1	ENSCAFG00000012137	ABCB10	protein_coding	ATP binding cassette subfamily B member 10 [Source:VGNC Symbol;Acc:VGNC:37432]
63	chr4:9711330	chr4_9711331_-/GCGGG	GCGGG		frameshift_variant	231-232	231-232	77-78	-/AX	-/GCGGG	IMPACT=HIGH;STRAND=1
64	chr5:31676796	chr5_31676797_-/TGACAGGAGAACTTCTGGCAGGGTGGGGACGCCCCGAGAGGCGGGACTTCCGGGCAGGTGAACTGTCTTCCTCGCGGCTGGAA	TGACAGGAGAACTTCTGGCAGGGTGGGGACGCCCCGAGAGGCGGGACTTCCGGGCAGGTGAACTGTCTTCCTCGCGGCTGGAA	ENSCAFT00000075318	frameshift_variant	1057-1058	1057-1058	353	E/VTGELLAGWGRPERRDFRAGELSSSRLEX	gaa/gTGACAGGAGAACTTCTGGCAGGGTGGGGACGCCCCGAGAGGCGGGACTTCCGGGCAGGTGAACTGTCTTCCTCGCGGCTGGAAaa	IMPACT=HIGH;STRAND=1	ENSCAFG00000015836	SLC25A11	protein_coding	solute carrier family 25 member 11 [Source:VGNC Symbol;Acc:VGNC:46291]
				ENSCAFT00000081496	frameshift_variant	1057-1058	1057-1058	353	E/VTGELLAGWGRPERRDFRAGELSSSRLEX	gaa/gTGACAGGAGAACTTCTGGCAGGGTGGGGACGCCCCGAGAGGCGGGACTTCCGGGCAGGTGAACTGTCTTCCTCGCGGCTGGAAaa	IMPACT=HIGH;STRAND=1
65	chr5:64692781	chr5_64692782_-/GG	GG	ENSCAFT00000081224	frameshift_variant	659-660	355-356	119	R/RX	cgc/cGGgc	IMPACT=HIGH;STRAND=1	ENSCAFG00000019881	CYBA	protein_coding	cytochrome b-245 alpha chain [Source:VGNC Symbol;Acc:VGNC:50284]
66	chr7:1658647	chr7_1658648_-/CCCTC	CCCTC	ENSCAFT00000017160	frameshift_variant	77-78	77-78	26	G/GRX	ggc/ggGAGGGc	IMPACT=HIGH;STRAND=-1	ENSCAFG00000010784	TNNI1	protein_coding	troponin I1, slow skeletal type [Source:VGNC Symbol;Acc:VGNC:47688]
				ENSCAFT00000090590	frameshift_variant	77-78	77-78	26	G/GRX	ggc/ggGAGGGc	IMPACT=HIGH;STRAND=-1
67	chr7:44251733	chr7_44251733_G/A	A	ENSCAFT00000043630	splice_donor_variant	-	-	-	-	-	IMPACT=HIGH;STRAND=1	ENSCAFG00000029670	-	protein_coding	-
68	chr7:63995488	chr7_63995489_-/GG	GG	ENSCAFT00000088053	frameshift_variant	305-306	305-306	102	A/AX	gca/gcGGa	IMPACT=HIGH;STRAND=1	ENSCAFG00000014108	OSBPL1A	protein_coding	oxysterol binding protein like 1A [Source:VGNC Symbol;Acc:VGNC:44153]
69	chr8:45169236	chr8_45169236_C/A	A	ENSCAFT00000091639	stop_gained	1186	1186	396	E/*	Gag/Tag	IMPACT=HIGH;STRAND=-1	ENSCAFG00000046938	-	protein_coding	-
70	chr8:68483970	chr8_68483971_CTCTTGTGGGCGGGGC/-	-	ENSCAFT00000079750	frameshift_variant	2311-2326	2204-2219	735-740	ALVGGA/X	gCTCTTGTGGGCGGGGCc/gc	IMPACT=HIGH;STRAND=1	ENSCAFG00000017889	EVL	protein_coding	Enah/Vasp-like [Source:VGNC Symbol;Acc:VGNC:40505]
				ENSCAFT00000083552	frameshift_variant	2216-2231	2216-2231	739-744	ALVGGA/X	gCTCTTGTGGGCGGGGCc/gc	IMPACT=HIGH;STRAND=1
71	chr9:19076484	chr9_19076485_-/CGTGCCCCCCCCGCCGCCCCGCCGCCCCCGCCGCCGC	CGTGCCCCCCCCGCCGCCCCGCCGCCCCCGCCGCCGC	ENSCAFT00000022471	frameshift_variant	2127-2128	1575-1576	525-526	-/RAPPAAPPPPPPX	-/CGTGCCCCCCCCGCCGCCCCGCCGCCCCCGCCGCCGC	IMPACT=HIGH;STRAND=1	ENSCAFG00000014156	FAM171A2	protein_coding	family with sequence similarity 171 member A2 [Source:VGNC Symbol;Acc:VGNC:40623]
				ENSCAFT00000043620	frameshift_variant	2088-2089	1599-1600	533-534	-/RAPPAAPPPPPPX	-/CGTGCCCCCCCCGCCGCCCCGCCGCCCCCGCCGCCGC	IMPACT=HIGH;STRAND=1
72	chr9:45450667	chr9_45450667_T/C	C	ENSCAFT00000050167	splice_donor_variant	-	-	-	-	-	IMPACT=HIGH;STRAND=1	ENSCAFG00000030814	DOC2B	protein_coding	double C2 domain beta [Source:VGNC Symbol;Acc:VGNC:54939]
73	chr9:48175825	chr9_48175826_-/CTCGGCCCGGCCTCGGCCTGAGGCGCGGCGGCGGCGGCGGTGGCGGGGAGGCGCGGGCCCGCCCGGCCCCCTCCGG	CTCGGCCCGGCCTCGGCCTGAGGCGCGGCGGCGGCGGCGGTGGCGGGGAGGCGCGGGCCCGCCCGGCCCCCTCCGG	ENSCAFT00000030827	frameshift_variant	3-4	3-4	1-2	-/PEGAGRARASPPPPPPPRLRPRPGRX	-/CCGGAGGGGGCCGGGCGGGCCCGCGCCTCCCCGCCACCGCCGCCGCCGCCGCGCCTCAGGCCGAGGCCGGGCCGAG	IMPACT=HIGH;STRAND=-1	ENSCAFG00000019390	EHMT1	protein_coding	euchromatic histone lysine methyltransferase 1 [Source:VGNC Symbol;Acc:VGNC:51953]
				ENSCAFT00000093930	frameshift_variant	3-4	3-4	1-2	-/PEGAGRARASPPPPPPPRLRPRPGRX	-/CCGGAGGGGGCCGGGCGGGCCCGCGCCTCCCCGCCACCGCCGCCGCCGCCGCGCCTCAGGCCGAGGCCGGGCCGAG	IMPACT=HIGH;STRAND=-1
74	chr9:5531430	chr9_5531431_T/-	-	ENSCAFT00000085780	frameshift_variant	799	267	89	P/X	ccT/cc	IMPACT=HIGH;STRAND=1	ENSCAFG00000004654	USH1G	protein_coding	USH1 protein network component sans [Source:VGNC Symbol;Acc:VGNC:48173]
75	chr9:5531432	chr9_5531433_CACCTCCACCTCCATTTCCACCT/-	-		frameshift_variant	801-823	269-291	90-97	PPPPPFPP/X	cCACCTCCACCTCCATTTCCACCT/c	IMPACT=HIGH;STRAND=1
10	chr10:1580418	chr10_1580419_-/CC	CC	ENSCAFT00000000358	frameshift_variant	646-647	628-629	210	E/GX	gag/gGGag	IMPACT=HIGH;STRAND=-1	ENSCAFG00000000225	-	protein_coding	-
11	chr11:74155822	chr11_74155823_-/GGGGCGGGGG	GGGGCGGGGG	ENSCAFT00000005822	frameshift_variant	7081-7082	7049-7050	2350	T/TGRGX	acg/acGGGGCGGGGGg	IMPACT=HIGH;STRAND=1	ENSCAFG00000003608	CNTRL	protein_coding	centriolin [Source:VGNC Symbol;Acc:VGNC:51704]
		chr11_74155823_-/GGGGCGGGGG	GGGGCGGGGG	ENSCAFT00000073663	frameshift_variant	7198-7199	7166-7167	2389	T/TGRGX	acg/acGGGGCGGGGGg	IMPACT=HIGH;STRAND=1
		chr11_74155823_-/GGGGCGGGGG	GGGGCGGGGG	ENSCAFT00000082789	frameshift_variant	7090-7091	7058-7059	2353	T/TGRGX	acg/acGGGGCGGGGGg	IMPACT=HIGH;STRAND=1
12	chr14:14652423	chr14_14652424_T/-	-	ENSCAFT00000002937	frameshift_variant	1311	477	159	K/X	aaA/aa	IMPACT=HIGH;STRAND=-1	ENSCAFG00000001857	-	protein_coding	-
13	chr16:10394424	chr16_10394425_AAAGTGA/TGA/-	-	ENSCAFT00000084284	frameshift_variant	1435-1441	1435-1441	479-481	KVT/X	AAAGTGAcc/cc	IMPACT=HIGH;STRAND=1	ENSCAFG00000003136	CCM2	protein_coding	CCM2 scaffold protein [Source:VGNC Symbol;Acc:VGNC:38891]
	chr16:10394425	chr16_10394425_AAAGTGA/TGA/-	TGA		stop_gained,frameshift_variant	1435-1441	1435-1441	479-481	KVT/*	AAAGTGAcc/TGAcc	IMPACT=HIGH;STRAND=1
14	chr16:26563243	chr16_26563244_AGGGG/-	-	ENSCAFT00000009452	frameshift_variant	7-11	7-11	3-4	PL/X	CCCCTa/a	IMPACT=HIGH;STRAND=-1	ENSCAFG00000005863	HTRA4	protein_coding	HtrA serine peptidase 4 [Source:VGNC Symbol;Acc:VGNC:41838]
15	chr16:26563248	chr16_26563249_-/TATTT	TATTT		frameshift_variant	6-7	6-7	2-3	-/KX	-/AAATA	IMPACT=HIGH;STRAND=-1
16	chr16:27583068	chr16_27583069_-/GGCGCGCGGGCGCCCCCCGCATCCTGCGTCCCGCGGCGCCCATCAGCCCATCGCCCCGCGGGGACCCGCGGCGCCGGGGCCCGTCTGCGCGGCGGCCGGAGGGACCC	GGCGCGCGGGCGCCCCCCGCATCCTGCGTCCCGCGGCGCCCATCAGCCCATCGCCCCGCGGGGACCCGCGGCGCCGGGGCCCGTCTGCGCGGCGGCCGGAGGGACCC	ENSCAFT00000010009	stop_gained,frameshift_variant,start_lost,start_retained_variant	2-3	1-2	1	L/RVPPAAAQTGPGAAGPRGAMG*WAPRDAGCGGRPRAX	ctg/cGGGTCCCTCCGGCCGCCGCGCAGACGGGCCCCGGCGCCGCGGGTCCCCGCGGGGCGATGGGCTGATGGGCGCCGCGGGACGCAGGATGCGGGGGGCGCCCGCGCGCCtg	IMPACT=HIGH;STRAND=-1	ENSCAFG00000006188	ADGRA2	protein_coding	adhesion G protein-coupled receptor A2 [Source:VGNC Symbol;Acc:VGNC:37632]
				ENSCAFT00000044415	stop_gained,frameshift_variant,start_lost,start_retained_variant	2-3	1-2	1	L/RVPPAAAQTGPGAAGPRGAMG*WAPRDAGCGGRPRAX	ctg/cGGGTCCCTCCGGCCGCCGCGCAGACGGGCCCCGGCGCCGCGGGTCCCCGCGGGGCGATGGGCTGATGGGCGCCGCGGGACGCAGGATGCGGGGGGCGCCCGCGCGCCtg	IMPACT=HIGH;STRAND=-1
17	chr17:19863808	chr17_19863809_-/CGCGGAGA	CGCGGAGA	ENSCAFT00000006795	frameshift_variant	387-388	387-388	129-130	-/SPX	-/TCTCCGCG	IMPACT=HIGH;STRAND=-1	ENSCAFG00000004223	-	protein_coding	dystrobrevin beta [Source:NCBI gene;Acc:482997]
				ENSCAFT00000046797	frameshift_variant	387-388	387-388	129-130	-/SPX	-/TCTCCGCG	IMPACT=HIGH;STRAND=-1
				ENSCAFT00000061144	frameshift_variant	387-388	387-388	129-130	-/SPX	-/TCTCCGCG	IMPACT=HIGH;STRAND=-1
				ENSCAFT00000069431	frameshift_variant	387-388	387-388	129-130	-/SPX	-/TCTCCGCG	IMPACT=HIGH;STRAND=-1
				ENSCAFT00000075190	frameshift_variant	387-388	387-388	129-130	-/SPX	-/TCTCCGCG	IMPACT=HIGH;STRAND=-1
				ENSCAFT00000076343	frameshift_variant	387-388	387-388	129-130	-/SPX	-/TCTCCGCG	IMPACT=HIGH;STRAND=-1
				ENSCAFT00000090804	frameshift_variant	387-388	387-388	129-130	-/SPX	-/TCTCCGCG	IMPACT=HIGH;STRAND=-1
18	chr17:24740760	chr17_24740761_-/CTCCGCCCGCTCCC	CTCCGCCCGCTCCC	ENSCAFT00000049166	frameshift_variant,splice_region_variant	129-130	129-130	43-44	-/GSGRX	-/GGGAGCGGGCGGAG	IMPACT=HIGH;STRAND=-1	ENSCAFG00000005328	GALNT14	protein_coding	polypeptide N-acetylgalactosaminyltransferase 14 [Source:VGNC Symbol;Acc:VGNC:41089]
19	chr18:40829469	chr18_40829469_T/C	C	ENSCAFT00000013050	stop_lost	925	925	309	*/R	Tga/Cga	IMPACT=HIGH;STRAND=1	ENSCAFG00000008217	-	protein_coding	olfactory receptor 4C6-like [Source:NCBI gene;Acc:491531]
20	chr19:21178175	chr19_21178176_-/GCAGATGTGAGCTCCTTTGATGTATAAAAAGGCCTGTGGCAGCTTTAGAGCAACCTCTGCCTCAGGCTCATCAGAACAGGGGATAGTGGATG	GCAGATGTGAGCTCCTTTGATGTATAAAAAGGCCTGTGGCAGCTTTAGAGCAACCTCTGCCTCAGGCTCATCAGAACAGGGGATAGTGGATG	ENSCAFT00000081644	stop_gained,frameshift_variant	441-442	441-442	147-148	-/ADVSSFDV*KGLWQL*SNLCLRLIRTGDSGX	-/GCAGATGTGAGCTCCTTTGATGTATAAAAAGGCCTGTGGCAGCTTTAGAGCAACCTCTGCCTCAGGCTCATCAGAACAGGGGATAGTGGATG	IMPACT=HIGH;STRAND=1	ENSCAFG00000046394	-	protein_coding	-
22	chr20:119996	chr20_119997_CCCGC/-	-	ENSCAFT00000059701	frameshift_variant	358-362	358-362	120-121	PA/X	CCCGCc/c	IMPACT=HIGH;STRAND=1	ENSCAFG00000003765	SLC41A3	protein_coding	solute carrier family 41 member 3 [Source:VGNC Symbol;Acc:VGNC:46414]
				ENSCAFT00000063367	frameshift_variant	358-362	358-362	120-121	PA/X	CCCGCc/c	IMPACT=HIGH;STRAND=1
				ENSCAFT00000071312	frameshift_variant	358-362	323-327	108-109	AR/X	gCCCGC/g	IMPACT=HIGH;STRAND=1
				ENSCAFT00000082655	frameshift_variant	358-362	358-362	120-121	PA/X	CCCGCc/c	IMPACT=HIGH;STRAND=1
				ENSCAFT00000088304	frameshift_variant	358-362	323-327	108-109	AR/X	gCCCGC/g	IMPACT=HIGH;STRAND=1
23	chr20:45237495	chr20_45237495_T/A	A	ENSCAFT00000003222	stop_gained	4793	4793	1598	L/*	tTg/tAg	IMPACT=HIGH;STRAND=1	ENSCAFG00000024064	UNC13A	protein_coding	unc-13 homolog A [Source:HGNC Symbol;Acc:HGNC:23150]
				ENSCAFT00000046591	stop_gained	3602	3602	1201	L/*	tTg/tAg	IMPACT=HIGH;STRAND=1
				ENSCAFT00000060171	stop_gained	4589	4589	1530	L/*	tTg/tAg	IMPACT=HIGH;STRAND=1
				ENSCAFT00000060269	stop_gained	4520	4520	1507	L/*	tTg/tAg	IMPACT=HIGH;STRAND=1
				ENSCAFT00000060488	stop_gained	4529	4529	1510	L/*	tTg/tAg	IMPACT=HIGH;STRAND=1
				ENSCAFT00000085904	stop_gained	4850	4850	1617	L/*	tTg/tAg	IMPACT=HIGH;STRAND=1
				ENSCAFT00000090942	stop_gained	4421	4421	1474	L/*	tTg/tAg	IMPACT=HIGH;STRAND=1
				ENSCAFT00000091095	stop_gained	4487	4487	1496	L/*	tTg/tAg	IMPACT=HIGH;STRAND=1
24	chr20:45237514	chr20_45237515_AA/-	-	ENSCAFT00000003222	frameshift_variant	4813-4814	4813-4814	1605	K/X	AAg/g	IMPACT=HIGH;STRAND=1
				ENSCAFT00000046591	frameshift_variant	3622-3623	3622-3623	1208	K/X	AAg/g	IMPACT=HIGH;STRAND=1
				ENSCAFT00000060171	frameshift_variant	4609-4610	4609-4610	1537	K/X	AAg/g	IMPACT=HIGH;STRAND=1
				ENSCAFT00000060269	frameshift_variant	4540-4541	4540-4541	1514	K/X	AAg/g	IMPACT=HIGH;STRAND=1
				ENSCAFT00000060488	frameshift_variant	4549-4550	4549-4550	1517	K/X	AAg/g	IMPACT=HIGH;STRAND=1
				ENSCAFT00000085904	frameshift_variant	4870-4871	4870-4871	1624	K/X	AAg/g	IMPACT=HIGH;STRAND=1
				ENSCAFT00000090942	frameshift_variant	4441-4442	4441-4442	1481	K/X	AAg/g	IMPACT=HIGH;STRAND=1
				ENSCAFT00000091095	frameshift_variant	4507-4508	4507-4508	1503	K/X	AAg/g	IMPACT=HIGH;STRAND=1
25	chr20:45237520	chr20_45237521_-/A	A	ENSCAFT00000003222	frameshift_variant	4818-4819	4818-4819	1606-1607	-/X	-/A	IMPACT=HIGH;STRAND=1
				ENSCAFT00000046591	frameshift_variant	3627-3628	3627-3628	1209-1210	-/X	-/A	IMPACT=HIGH;STRAND=1
				ENSCAFT00000060171	frameshift_variant	4614-4615	4614-4615	1538-1539	-/X	-/A	IMPACT=HIGH;STRAND=1
				ENSCAFT00000060269	frameshift_variant	4545-4546	4545-4546	1515-1516	-/X	-/A	IMPACT=HIGH;STRAND=1
				ENSCAFT00000060488	frameshift_variant	4554-4555	4554-4555	1518-1519	-/X	-/A	IMPACT=HIGH;STRAND=1
				ENSCAFT00000085904	frameshift_variant	4875-4876	4875-4876	1625-1626	-/X	-/A	IMPACT=HIGH;STRAND=1
				ENSCAFT00000090942	frameshift_variant	4446-4447	4446-4447	1482-1483	-/X	-/A	IMPACT=HIGH;STRAND=1
				ENSCAFT00000091095	frameshift_variant	4512-4513	4512-4513	1504-1505	-/X	-/A	IMPACT=HIGH;STRAND=1
26	chr20:45237533	chr20_45237534_-/C	C	ENSCAFT00000003222	frameshift_variant	4831-4832	4831-4832	1611	A/AX	gct/gCct	IMPACT=HIGH;STRAND=1
				ENSCAFT00000046591	frameshift_variant	3640-3641	3640-3641	1214	A/AX	gct/gCct	IMPACT=HIGH;STRAND=1
				ENSCAFT00000060171	frameshift_variant	4627-4628	4627-4628	1543	A/AX	gct/gCct	IMPACT=HIGH;STRAND=1
				ENSCAFT00000060269	frameshift_variant	4558-4559	4558-4559	1520	A/AX	gct/gCct	IMPACT=HIGH;STRAND=1
				ENSCAFT00000060488	frameshift_variant	4567-4568	4567-4568	1523	A/AX	gct/gCct	IMPACT=HIGH;STRAND=1
				ENSCAFT00000085904	frameshift_variant	4888-4889	4888-4889	1630	A/AX	gct/gCct	IMPACT=HIGH;STRAND=1
				ENSCAFT00000090942	frameshift_variant	4459-4460	4459-4460	1487	A/AX	gct/gCct	IMPACT=HIGH;STRAND=1
				ENSCAFT00000091095	frameshift_variant	4525-4526	4525-4526	1509	A/AX	gct/gCct	IMPACT=HIGH;STRAND=1
27	chr20:55858778	chr20_55858779_-/G	G	ENSCAFT00000030503	frameshift_variant	92-93	91-92	31	W/WX	tgg/tGgg	IMPACT=HIGH;STRAND=1	ENSCAFG00000019217	MFSD12	protein_coding	major facilitator superfamily domain containing 12 [Source:VGNC Symbol;Acc:VGNC:43198]
28	chr20:55858798	chr20_55858799_-/G	G		frameshift_variant	112-113	111-112	37-38	-/X	-/G	IMPACT=HIGH;STRAND=1
29	chr21:16356648	chr21_16356649_-/CGCCCGACTACGGCGCGGGGGCGGGGGC	CGCCCGACTACGGCGCGGGGGCGGGGGC	ENSCAFT00000072254	frameshift_variant	487-488	487-488	163	A/GPRPRAVVGRX	gcc/gGCCCCCGCCCCCGCGCCGTAGTCGGGCGcc	IMPACT=HIGH;STRAND=-1	ENSCAFG00000043695	-	protein_coding	-
30	chr21:29911346	chr21_29911347_T/-	-	ENSCAFT00000010457	frameshift_variant	374	374	125	Q/X	cAg/cg	IMPACT=HIGH;STRAND=-1	ENSCAFG00000006476	RRP8	protein_coding	ribosomal RNA processing 8 [Source:VGNC Symbol;Acc:VGNC:52288]
31	chr23:39471933	chr23_39471934_CC/-	-	ENSCAFT00000044424	frameshift_variant	1098-1099	1098-1099	366-367	RP/RX	cgCCcc/cgcc	IMPACT=HIGH;STRAND=1	ENSCAFG00000029025	-	protein_coding	divergent protein kinase domain 2A [Source:NCBI gene;Acc:611428]
32	chr25:3387154	chr25_3387154_A/G	G		stop_lost	2002	2002	668	*/Q	Taa/Caa	IMPACT=HIGH;STRAND=-1	ENSCAFG00000043454	-	protein_coding	-
33	chr25:50534431	chr25_50534432_-/CACCTGGAGCCCACCTGCGCCGCCATGGAGGCCGCGGTGCGCGCGGGCGGCGCCTGCCTGGTCTACTGCAAGAACGGCCGCAGCCGCTCGGCCGCCGTCTGCACCGCCTACCTCATGCGGC	CACCTGGAGCCCACCTGCGCCGCCATGGAGGCCGCGGTGCGCGCGGGCGGCGCCTGCCTGGTCTACTGCAAGAACGGCCGCAGCCGCTCGGCCGCCGTCTGCACCGCCTACCTCATGCGGC	ENSCAFT00000043709	frameshift_variant,splice_region_variant	246-247	246-247	82-83	-/HLEPTCAAMEAAVRAGGACLVYCKNGRSRSAAVCTAYLMRX	-/CACCTGGAGCCCACCTGCGCCGCCATGGAGGCCGCGGTGCGCGCGGGCGGCGCCTGCCTGGTCTACTGCAAGAACGGCCGCAGCCGCTCGGCCGCCGTCTGCACCGCCTACCTCATGCGGC	IMPACT=HIGH;STRAND=1	ENSCAFG00000029035	-	protein_coding	-
34	chr26:16288455	chr26_16288456_-/C	C	ENSCAFT00000045257	frameshift_variant	31-32	4-5	2	H/RX	cat/cGat	IMPACT=HIGH;STRAND=-1	ENSCAFG00000010283	MSI1	protein_coding	musashi RNA binding protein 1 [Source:VGNC Symbol;Acc:VGNC:43442]
35	chr26:16288458	chr26_16288458_A/C	C		start_lost	29	2	1	M/R	aTg/aGg	IMPACT=HIGH;STRAND=-1
36	chr26:30511830	chr26_30511831_-/T	T	ENSCAFT00000024062	frameshift_variant,splice_region_variant	620-621	620-621	207	Q/QX	cag/caAg	IMPACT=HIGH;STRAND=-1	ENSCAFG00000015154	LZTR1	protein_coding	leucine zipper like transcription regulator 1 [Source:VGNC Symbol;Acc:VGNC:42904]
37	chr26:30511849	chr26_30511850_-/T	T		frameshift_variant,splice_region_variant,intron_variant	603-604	603-604	201-202	-/X	-/A	IMPACT=HIGH;STRAND=-1
38	chr26:30511853	chr26_30511854_-/T	T		frameshift_variant,splice_region_variant	599-600	599-600	200	D/EX	gat/gaAt	IMPACT=HIGH;STRAND=-1
39	chr27:33373624	chr27_33373625_-/C	C	ENSCAFT00000020959	frameshift_variant	486-487	401-402	134	V/VX	gtc/gtCc	IMPACT=HIGH;STRAND=1	ENSCAFG00000013215	GPRC5D	protein_coding	G protein-coupled receptor class C group 5 member D [Source:VGNC Symbol;Acc:VGNC:41451]
				ENSCAFT00000039797	frameshift_variant	83-84	83-84	28	V/VX	gtc/gtCc	IMPACT=HIGH;STRAND=1
				ENSCAFT00000062243	frameshift_variant	83-84	83-84	28	V/VX	gtc/gtCc	IMPACT=HIGH;STRAND=1
40	chr28:40633706	chr28_40633707_-/CTTATGTGAGACTATGATTTTCCATTTTCTTCTTGCTGTGCCTT	CTTATGTGAGACTATGATTTTCCATTTTCTTCTTGCTGTGCCTT		stop_gained,frameshift_variant	2913-2914	2843-2844	948	P/PRHSKKKMENHSLT*X	ccc/ccAAGGCACAGCAAGAAGAAAATGGAAAATCATAGTCTCACATAAGc	IMPACT=HIGH;STRAND=-1	ENSCAFG00000011158	CFAP46	protein_coding	cilia and flagella associated protein 46 [Source:VGNC Symbol;Acc:VGNC:49811]
41	chr29:35161157	chr29_35161157_A/T	T	ENSCAFT00000074493	stop_gained	2209	2209	737	K/*	Aag/Tag	IMPACT=HIGH;STRAND=1	ENSCAFG00000049938	-	protein_coding	-
42	chr29:35283008	chr29_35283009_-/AG	AG	ENSCAFT00000061531	frameshift_variant	937-938	937-938	313	P/QX	cct/cAGct	IMPACT=HIGH;STRAND=1	ENSCAFG00000008959	RIPK2	protein_coding	receptor interacting serine/threonine kinase 2 [Source:VGNC Symbol;Acc:VGNC:45595]
49	chr32:4508511	chr32_4508512_-/C	C	ENSCAFT00000038532	frameshift_variant	295-296	295-296	99	T/TX	acc/aCcc	IMPACT=HIGH;STRAND=1	ENSCAFG00000008886	FGF5	protein_coding	fibroblast growth factor 5 [Source:VGNC Symbol;Acc:VGNC:40851]
50	chr33:17138773	chr33_17138774_-/CCGCGGCTGCGGGGAGAGGCCGTGCGGGGCGGCGGAGGACGGGGGCGCCCTGGGGGTCCCGGGCCTCTGCGTGGCGGGCGGGGCCGTGGGGCTCGCCGGGCGG	CCGCGGCTGCGGGGAGAGGCCGTGCGGGGCGGCGGAGGACGGGGGCGCCCTGGGGGTCCCGGGCCTCTGCGTGGCGGGCGGGGCCGTGGGGCTCGCCGGGCGG	ENSCAFT00000064178	frameshift_variant,splice_region_variant	801-802	801-802	267-268	-/PPGEPHGPARHAEARDPQGAPVLRRPARPLPAAAX	-/CCGCCCGGCGAGCCCCACGGCCCCGCCCGCCACGCAGAGGCCCGGGACCCCCAGGGCGCCCCCGTCCTCCGCCGCCCCGCACGGCCTCTCCCCGCAGCCGCGG	IMPACT=HIGH;STRAND=-1	ENSCAFG00000010530	CCDC80	protein_coding	coiled-coil domain containing 80 [Source:VGNC Symbol;Acc:VGNC:38858]
51	chr35:12233138	chr35_12233139_-/G	G	ENSCAFT00000079006	frameshift_variant	387-388	143-144	48	A/AX	gcg/gcGg	IMPACT=HIGH;STRAND=1	ENSCAFG00000041180	-	protein_coding	-
52	chr35:12233149	chr35_12233150_G/-	-		frameshift_variant	399	155	52	R/X	aGg/ag	IMPACT=HIGH;STRAND=1
53	chr35:12233162	chr35_12233163_-/C	C		frameshift_variant	411-412	167-168	56	D/DX	gac/gaCc	IMPACT=HIGH;STRAND=1
54	chr35:12233166	chr35_12233167_G/-	-		frameshift_variant	416	172	58	G/X	Ggg/gg	IMPACT=HIGH;STRAND=1
55	chr35:18358141	chr35_18358142_-/CGCTGGAGACGCACCCGGCTCTGCTGAGGCAGC	CGCTGGAGACGCACCCGGCTCTGCTGAGGCAGC	ENSCAFT00000016192	splice_donor_variant	-	-	-	-	-	IMPACT=HIGH;STRAND=1	ENSCAFG00000010205	ID4	protein_coding	inhibitor of DNA binding 4, HLH protein [Source:HGNC Symbol;Acc:HGNC:5363]
56	chr37:16417600	chr37_16417600_T/G	G	ENSCAFT00000067805	stop_lost	316	316	106	*/G	Tga/Gga	IMPACT=HIGH;STRAND=1	ENSCAFG00000046842	-	protein_coding	-
57	chr38:21392630	chr38_21392631_-/GCCCGCTGTCCTTGGCCTGCAGAGTGAAGAGCCCGAGGGCCGCAGCTACTCCACGCTGACCACCGTGCGGGAGATTGAGACACAGACCGAACTGCTGTCCCC	GCCCGCTGTCCTTGGCCTGCAGAGTGAAGAGCCCGAGGGCCGCAGCTACTCCACGCTGACCACCGTGCGGGAGATTGAGACACAGACCGAACTGCTGTCCCC	ENSCAFT00000020174	stop_gained,protein_altering_variant	1977-1978	1516-1517	506	N/SPLSLACRVKSPRAAATPR*PPCGRLRHRPNCCPH	aat/aGCCCGCTGTCCTTGGCCTGCAGAGTGAAGAGCCCGAGGGCCGCAGCTACTCCACGCTGACCACCGTGCGGGAGATTGAGACACAGACCGAACTGCTGTCCCCat	IMPACT=HIGH;STRAND=1	ENSCAFG00000012722	NECTIN4	protein_coding	nectin cell adhesion molecule 4 [Source:VGNC Symbol;Acc:VGNC:43719]
58	chr38:21895681	chr38_21895682_G/-	-	ENSCAFT00000019919	frameshift_variant	847	89	30	W/X	tGg/tg	IMPACT=HIGH;STRAND=1	ENSCAFG00000012544	COPA	protein_coding	coatomer protein complex subunit alpha [Source:VGNC Symbol;Acc:VGNC:39503]
				ENSCAFT00000073814	frameshift_variant	847	89	30	W/X	tGg/tg	IMPACT=HIGH;STRAND=1
59	chr38:22345537	chr38_22345538_-/CCCCGCCCCGCCCCGCCCCG	CCCCGCCCCGCCCCGCCCCG	ENSCAFT00000048683	frameshift_variant	144-145	142-143	48	V/AGRGGAGX	gtt/gCGGGGCGGGGCGGGGCGGGGtt	IMPACT=HIGH;STRAND=-1	ENSCAFG00000031934	-	protein_coding	-
60	chr38:22345672	chr38_22345672_G/C	C		stop_gained	10	8	3	S/*	tCa/tGa	IMPACT=HIGH;STRAND=-1
76	chrX:102680391	chrX_102680392_A/-	-	ENSCAFT00000080694	frameshift_variant	1626	1626	542	I/X	atT/at	IMPACT=HIGH;STRAND=-1	ENSCAFG00000046511	-	protein_coding	-
	* variants labeled yellow are annotated with high impact according to both NCBI and Ensembl annotations

## Sheet: Homo_NCBI_list
Whole genome sequencing for mutation discovery in a single case of lysosomal storage disease (MPS type 1) in the dog
Tamer A. Mansour, Kevin D. Woolard, Karen L. Vernau, Devin M. Ancona, Sara M. Thomasy, Lionel Sebbag, Bret A. Moore, Marguerite F. Knipe, Haitham A. Seada, Tina M. Cowan, Miriam Aguilar, C. Titus Brown, Danika L. Bannasch
Supplementary Table S2B: Homozygous variants with high impact on their proteins’ function according to the NCBI annotation
	Variant			Transcript_effect								Gene_info
serial#	Location	variant	ALT	transcript_id	Consequence	cDNA_position	CDS_position	Protein_position	Amino_acids	Codons	Extra	Gene_id	Gene_Name	Gene_type	Gene_description	Assembly_notes
1	chr1:107778751	chr1_107778752_-/CCTAGGGTCCCCGGAATCTTTGGCAATAACACGCGGGACGTGCGCTGACCTTTCCTGAGCGCTTGCCGTAGATGGGCCCTCACTCATGCGAGGGTCGTTCTGTGGTTAGGCCC	CCTAGGGTCCCCGGAATCTTTGGCAATAACACGCGGGACGTGCGCTGACCTTTCCTGAGCGCTTGCCGTAGATGGGCCCTCACTCATGCGAGGGTCGTTCTGTGGTTAGGCCC	XM_022405055.1	splice_donor_variant	-	-	-	-	-	IMPACT=HIGH;STRAND=1;SOURCE=ref_CanFam3.1_top_level_mapped2.gff3.gz	100683761	LMTK3	protein_coding	lemur tyrosine kinase 3	NA
2	chr1:14233304	chr1_14233305_AAAAA/-	-	XM_005615667.3	frameshift_variant	199-203	199-203	67-68	FF/X	TTTTTc/c	IMPACT=HIGH;STRAND=-1;SOURCE=ref_CanFam3.1_top_level_mapped2.gff3.gz	476179	PHLPP1	protein_coding	PH domain and leucine rich repeat protein phosphatase 1	NA
3	chr1:14233309	chr1_14233310_-/GGGCT	GGGCT		frameshift_variant	198-199	198-199	66-67	-/SX	-/AGCCC	IMPACT=HIGH;STRAND=-1;SOURCE=ref_CanFam3.1_top_level_mapped2.gff3.gz
4	chr1:20832422	chr1_20832423_CCCCC/-	-	XM_005615674.1	frameshift_variant	692-696	692-696	231-232	AP/X	gCCCCC/g	IMPACT=HIGH;STRAND=1;SOURCE=ref_CanFam3.1_top_level_mapped2.gff3.gz	102154183	LOC102154183	protein_coding	basic proline-rich protein-like	NA
5	chr1:49059391	chr1_49059392_-/CTCCC	CTCCC	XM_022418621.1	frameshift_variant	1316-1317	1257-1258	419-420	-/LX	-/CTCCC	IMPACT=HIGH;STRAND=1;SOURCE=ref_CanFam3.1_top_level_mapped2.gff3.gz	484065	PNLDC1	protein_coding	PARN like, ribonuclease domain containing 1, transcript variant X1	NA
				XM_022418624.1	frameshift_variant	1316-1317	1257-1258	419-420	-/LX	-/CTCCC	IMPACT=HIGH;STRAND=1;SOURCE=ref_CanFam3.1_top_level_mapped2.gff3.gz
				XM_022418626.1	frameshift_variant	1268-1269	1209-1210	403-404	-/LX	-/CTCCC	IMPACT=HIGH;STRAND=1;SOURCE=ref_CanFam3.1_top_level_mapped2.gff3.gz
				XM_022418642.1	frameshift_variant	1183-1184	861-862	287-288	-/LX	-/CTCCC	IMPACT=HIGH;STRAND=1;SOURCE=ref_CanFam3.1_top_level_mapped2.gff3.gz
6	chr1:51800407	chr1_51800408_-/TTCTGCGGGATCT	TTCTGCGGGATCT	NM_001003021.2	frameshift_variant,splice_region_variant	114-115	99-100	33-34	-/FCGIX	-/TTCTGCGGGATCT	IMPACT=HIGH;STRAND=1;SOURCE=ref_CanFam3.1_top_level_mapped2.gff3.gz	606754	QKI	protein_coding	QKI, KH domain containing RNA binding	Note=The RefSeq protein has 5 substitutions and aligns at 97%25 coverage compared to this genomic sequence
7	chr1:54579302	chr1_54579302_T/G	G	XM_850175.5	start_lost	12	1	1	M/L	Atg/Ctg	IMPACT=HIGH;STRAND=-1;SOURCE=ref_CanFam3.1_top_level_mapped2.gff3.gz	612448	RPS6KA2	protein_coding	ribosomal protein S6 kinase A2, transcript variant X3	NA
8	chr2:59674840	chr2_59674841_T/-	-	XM_022414802.1	frameshift_variant	992	992	331	I/X	aTc/ac	IMPACT=HIGH;STRAND=1;SOURCE=ref_CanFam3.1_top_level_mapped2.gff3.gz	478121	BBS2	protein_coding	Bardet-Biedl syndrome 2	NA
9	chr2:84970248	chr2_84970249_-/G	G	XM_014111206.2	frameshift_variant	146-147	146-147	49	A/AX	gcg/gcGg	IMPACT=HIGH;STRAND=1;SOURCE=ref_CanFam3.1_top_level_mapped2.gff3.gz	608702	SRM	protein_coding	spermidine synthase	NA
10	chr3:13876599	chr3_13876600_-/A	A	XM_022417318.1	frameshift_variant	866-867	866-867	289	P/PX	ccc/ccTc	IMPACT=HIGH;STRAND=-1;SOURCE=ref_CanFam3.1_top_level_mapped2.gff3.gz	100687706	RHOBTB3	protein_coding	Rho related BTB domain containing 3	NA
11	chr3:29070979	chr3_29070980_-/GT	GT	XM_546055.5	frameshift_variant,splice_region_variant	696-697	464-465	155	A/AX	gcc/gcGTc	IMPACT=HIGH;STRAND=1;SOURCE=ref_CanFam3.1_top_level_mapped2.gff3.gz	488938	OTP	protein_coding	orthopedia homeobox	Note=The sequence of the model RefSeq protein was modified relative to this genomic sequence to represent the inferred CDS: deleted 4 bases in 4 codons
12	chr3:29070984	chr3_29070985_-/TCCA	TCCA		frameshift_variant	701-702	469-470	157	C/FQX	tgc/tTCCAgc	IMPACT=HIGH;STRAND=1;SOURCE=ref_CanFam3.1_top_level_mapped2.gff3.gz
13	chr3:29070985	chr3_29070986_-/AA	AA		stop_gained,frameshift_variant	702-703	470-471	157	C/*	tgc/tgAAc	IMPACT=HIGH;STRAND=1;SOURCE=ref_CanFam3.1_top_level_mapped2.gff3.gz
14	chr3:91534556	chr3_91534557_-/GGGGGCCG	GGGGGCCG	NM_001313883.1	frameshift_variant	37-38	19-20	7	R/PAPX	cgc/cCGGCCCCCgc	IMPACT=HIGH;STRAND=-1;SOURCE=ref_CanFam3.1_top_level_mapped2.gff3.gz	100505382	IDUA	protein_coding	iduronidase, alpha-L-	NA
				XM_005618679.1	frameshift_variant	37-38	19-20	7	R/PAPX	cgc/cCGGCCCCCgc	IMPACT=HIGH;STRAND=-1;SOURCE=ref_CanFam3.1_top_level_mapped2.gff3.gz
				XM_014112306.1	frameshift_variant	37-38	19-20	7	R/PAPX	cgc/cCGGCCCCCgc	IMPACT=HIGH;STRAND=-1;SOURCE=ref_CanFam3.1_top_level_mapped2.gff3.gz
				XM_014112308.1	frameshift_variant	37-38	19-20	7	R/PAPX	cgc/cCGGCCCCCgc	IMPACT=HIGH;STRAND=-1;SOURCE=ref_CanFam3.1_top_level_mapped2.gff3.gz
				XM_014112309.2	frameshift_variant	37-38	19-20	7	R/PAPX	cgc/cCGGCCCCCgc	IMPACT=HIGH;STRAND=-1;SOURCE=ref_CanFam3.1_top_level_mapped2.gff3.gz
15	chr4:50559272	chr4_50559273_-/GGGGAGCCCGC	GGGGAGCCCGC	XM_022417994.1	splice_donor_variant	-	-	-	-	-	IMPACT=HIGH;STRAND=1;SOURCE=ref_CanFam3.1_top_level_mapped2.gff3.gz	479310	PWWP2A	protein_coding	PWWP domain containing 2A	NA
16	chr6:39427153	chr6_39427154_-/GCCCTCCCGCCCGCGTGCCCAGCCTCCCC	GCCCTCCCGCCCGCGTGCCCAGCCTCCCC	XM_014114444.2	frameshift_variant	4534-4535	1074-1075	358-359	-/GEAGHAGGRX	-/GGGGAGGCTGGGCACGCGGGCGGGAGGGC	IMPACT=HIGH;STRAND=-1;SOURCE=ref_CanFam3.1_top_level_mapped2.gff3.gz	490079	BAIAP3	protein_coding	BAI1 associated protein 3	Note=The sequence of the model RefSeq protein was modified relative to this genomic sequence to represent the inferred CDS: inserted 1 base in 1 codon
17	chr7:20750548	chr7_20750549_-/C	C	XM_005622963.2	frameshift_variant	727-728	727-728	243	D/GX	gac/gGac	IMPACT=HIGH;STRAND=-1;SOURCE=ref_CanFam3.1_top_level_mapped2.gff3.gz	490326	TOR3A	protein_coding	torsin family 3 member A	NA
18	chr9:19076484	chr9_19076485_-/CGTGCCCCCCCCGCCGCCCCGCCGCCCCCGCCGCCGC	CGTGCCCCCCCCGCCGCCCCGCCGCCCCCGCCGCCGC	XM_843553.6	frameshift_variant	2244-2245	2127-2128	709-710	-/RAPPAAPPPPPPX	-/CGTGCCCCCCCCGCCGCCCCGCCGCCCCCGCCGCCGC	IMPACT=HIGH;STRAND=1;SOURCE=ref_CanFam3.1_top_level_mapped2.gff3.gz	612752	FAM171A2	protein_coding	family with sequence similarity 171 member A2	NA
19	chr9:45450670	chr9_45450670_A/C	C	XM_003639258.4	stop_lost	401	369	123	*/Y	taA/taC	IMPACT=HIGH;STRAND=1;SOURCE=ref_CanFam3.1_top_level_mapped2.gff3.gz	611233	DOC2B	protein_coding	double C2 domain beta	Note=The sequence of the model RefSeq protein was modified relative to this genomic sequence to represent the inferred CDS: substituted 1 base at 1 genomic stop codon
20	chr10:25140912	chr10_25140912_T/G	G	XM_531728.5	stop_lost	78	78	26	*/Y	taA/taC	IMPACT=HIGH;STRAND=-1;SOURCE=ref_CanFam3.1_top_level_mapped2.gff3.gz	474500	FAM83F	protein_coding	family with sequence similarity 83 member F	Note=The sequence of the model RefSeq protein was modified relative to this genomic sequence to represent the inferred CDS: substituted 1 base at 1 genomic stop codon
21	chr16:26568488	chr16_26568489_-/C	C	XM_005629920.3	frameshift_variant	82-83	82-83	28	V/GX	gtc/gGtc	IMPACT=HIGH;STRAND=-1;SOURCE=ref_CanFam3.1_top_level_mapped2.gff3.gz	475580	HTRA4	protein_coding	HtrA serine peptidase 4	Note=The sequence of the model RefSeq protein was modified relative to this genomic sequence to represent the inferred CDS: inserted 1 base in 1 codon
22	chr16:26568497	chr16_26568498_A/-	-		frameshift_variant	73	73	25	C/X	Tgt/gt	IMPACT=HIGH;STRAND=-1;SOURCE=ref_CanFam3.1_top_level_mapped2.gff3.gz
23	chr16:27583068	chr16_27583069_-/GGCGCGCGGGCGCCCCCCGCATCCTGCGTCCCGCGGCGCCCATCAGCCCATCGCCCCGCGGGGACCCGCGGCGCCGGGGCCCGTCTGCGCGGCGGCCGGAGGGACCC	GGCGCGCGGGCGCCCCCCGCATCCTGCGTCCCGCGGCGCCCATCAGCCCATCGCCCCGCGGGGACCCGCGGCGCCGGGGCCCGTCTGCGCGGCGGCCGGAGGGACCC	XM_539968.6	stop_gained,frameshift_variant,start_lost,start_retained_variant	1-2	1-2	1	L/RVPPAAAQTGPGAAGPRGAMG*WAPRDAGCGGRPRAX	ctg/cGGGTCCCTCCGGCCGCCGCGCAGACGGGCCCCGGCGCCGCGGGTCCCCGCGGGGCGATGGGCTGATGGGCGCCGCGGGACGCAGGATGCGGGGGGCGCCCGCGCGCCtg	IMPACT=HIGH;STRAND=-1;SOURCE=ref_CanFam3.1_top_level_mapped2.gff3.gz	482853	ADGRA2	protein_coding	adhesion G protein-coupled receptor A2	Note=The sequence of the model RefSeq protein was modified relative to this genomic sequence to represent the inferred CDS: inserted 1 base in 1 codon
24	chr18:40829469	chr18_40829469_T/C	C	XM_848499.1	stop_lost	925	925	309	*/R	Tga/Cga	IMPACT=HIGH;STRAND=1;SOURCE=ref_CanFam3.1_top_level_mapped2.gff3.gz	491531	LOC491531	protein_coding	olfactory receptor 4C6-like	NA
25	chr19:49814030	chr19_49814031_-/G	G	XM_014121493.1	frameshift_variant	527-528	527-528	176	P/PX	ccg/ccGg	IMPACT=HIGH;STRAND=1;SOURCE=ref_CanFam3.1_top_level_mapped2.gff3.gz	106560053	LOC106560053	protein_coding	basic proline-rich protein-like	NA
26	chr20:45237495	chr20_45237495_T/A	A	XM_022407355.1	stop_gained	4951	4775	1592	L/*	tTg/tAg	IMPACT=HIGH;STRAND=1;SOURCE=ref_CanFam3.1_top_level_mapped2.gff3.gz	484833	UNC13A	protein_coding	unc-13 homolog A	Note=The sequence of the model RefSeq protein was modified relative to this genomic sequence to represent the inferred CDS: substituted 1 base at 1 genomic stop codon
27	chr20:45237514	chr20_45237515_AA/-	-		frameshift_variant	4971-4972	4795-4796	1599	K/X	AAg/g	IMPACT=HIGH;STRAND=1;SOURCE=ref_CanFam3.1_top_level_mapped2.gff3.gz
28	chr20:45237520	chr20_45237521_-/A	A		frameshift_variant	4976-4977	4800-4801	1600-1601	-/X	-/A	IMPACT=HIGH;STRAND=1;SOURCE=ref_CanFam3.1_top_level_mapped2.gff3.gz
29	chr20:45237533	chr20_45237534_-/C	C		frameshift_variant	4989-4990	4813-4814	1605	A/AX	gct/gCct	IMPACT=HIGH;STRAND=1;SOURCE=ref_CanFam3.1_top_level_mapped2.gff3.gz
30	chr20:53845806	chr20_53845807_-/CTCGCGCTCCCCTCCGCCGGGCTCGCCTCGCGCCTCCCTCCCTCCCT	CTCGCGCTCCCCTCCGCCGGGCTCGCCTCGCGCCTCCCTCCCTCCCT	XM_022407384.1	frameshift_variant	338-339	338-339	113	T/TSRSPPPGSPRASLPPX	acc/acCTCGCGCTCCCCTCCGCCGGGCTCGCCTCGCGCCTCCCTCCCTCCCTc	IMPACT=HIGH;STRAND=1;SOURCE=ref_CanFam3.1_top_level_mapped2.gff3.gz	485023	MLLT1	protein_coding	MLLT1, super elongation complex subunit	NA
31	chr20:57710101	chr20_57710102_-/CCGGGCCAGGGCGGCGCGCACGCGGGCGCGGGCGGCGGGCGCGCGGGGCAGGAGGGCGCCCAGGCGCACGGAGCCCCCCG	CCGGGCCAGGGCGGCGCGCACGCGGGCGCGGGCGGCGGGCGCGCGGGGCAGGAGGGCGCCCAGGCGCACGGAGCCCCCCG	XM_022407398.1	frameshift_variant	18-19	18-19	6-7	-/RGAPCAWAPSCPARPPPAPACAPPWPX	-/CGGGGGGCTCCGTGCGCCTGGGCGCCCTCCTGCCCCGCGCGCCCGCCGCCCGCGCCCGCGTGCGCGCCGCCCTGGCCCGG	IMPACT=HIGH;STRAND=-1;SOURCE=ref_CanFam3.1_top_level_mapped2.gff3.gz	485092	GRIN3B	protein_coding	glutamate ionotropic receptor NMDA type subunit 3B	Note=The sequence of the model RefSeq protein was modified relative to this genomic sequence to represent the inferred CDS: inserted 1 base in 1 codon
32	chr21:27772912	chr21_27772912_T/G	G	XM_022407985.1	splice_donor_variant	-	-	-	-	-	IMPACT=HIGH;STRAND=1;SOURCE=ref_CanFam3.1_top_level_mapped2.gff3.gz	100687182	LOC100687182	protein_coding	olfactory receptor 51L1-like, transcript variant X1	NA
33	chr24:22057941	chr24_22057942_GG/-	-	XM_022409493.1	frameshift_variant	197-198	197-198	66	R/X	cGG/c	IMPACT=HIGH;STRAND=1;SOURCE=ref_CanFam3.1_top_level_mapped2.gff3.gz	111092253	LOC111092253	protein_coding	basic salivary proline-rich protein 1-like	NA
34	chr24:44546072	chr24_44546073_CCCGG/-	-	XM_005635363.1	frameshift_variant	1136-1140	1136-1140	379-380	PR/X	cCCCGG/c	IMPACT=HIGH;STRAND=1;SOURCE=ref_CanFam3.1_top_level_mapped2.gff3.gz	102155436	LOC102155436	protein_coding	basic proline-rich protein-like	NA
35	chr26:30511830	chr26_30511831_-/T	T	XM_014108123.2	frameshift_variant	702-703	615-616	205-206	-/X	-/A	IMPACT=HIGH;STRAND=-1;SOURCE=ref_CanFam3.1_top_level_mapped2.gff3.gz	608108	LZTR1	protein_coding	leucine zipper like transcription regulator 1	NA
36	chr26:30511849	chr26_30511850_-/T	T		frameshift_variant,splice_region_variant	683-684	596-597	199	T/TX	act/acAt	IMPACT=HIGH;STRAND=-1;SOURCE=ref_CanFam3.1_top_level_mapped2.gff3.gz
37	chr30:7120857	chr30_7120858_A/-	-	XM_022412710.1	frameshift_variant	501	377	126	E/X	gAg/gg	IMPACT=HIGH;STRAND=1;SOURCE=ref_CanFam3.1_top_level_mapped2.gff3.gz	111093307	LOC111093307	protein_coding	translation initiation factor IF-2-like	NA
38	chr30:7120868	chr30_7120869_C/-	-		frameshift_variant	512	388	130	R/X	Cgg/gg	IMPACT=HIGH;STRAND=1;SOURCE=ref_CanFam3.1_top_level_mapped2.gff3.gz
39	chr33:17138773	chr33_17138774_-/CCGCGGCTGCGGGGAGAGGCCGTGCGGGGCGGCGGAGGACGGGGGCGCCCTGGGGGTCCCGGGCCTCTGCGTGGCGGGCGGGGCCGTGGGGCTCGCCGGGCGG	CCGCGGCTGCGGGGAGAGGCCGTGCGGGGCGGCGGAGGACGGGGGCGCCCTGGGGGTCCCGGGCCTCTGCGTGGCGGGCGGGGCCGTGGGGCTCGCCGGGCGG	XM_005639643.3	frameshift_variant,splice_region_variant	1877-1878	810-811	270-271	-/PPGEPHGPARHAEARDPQGAPVLRRPARPLPAAAX	-/CCGCCCGGCGAGCCCCACGGCCCCGCCCGCCACGCAGAGGCCCGGGACCCCCAGGGCGCCCCCGTCCTCCGCCGCCCCGCACGGCCTCTCCCCGCAGCCGCGG	IMPACT=HIGH;STRAND=-1;SOURCE=ref_CanFam3.1_top_level_mapped2.gff3.gz	478566	CCDC80	protein_coding	coiled-coil domain containing 80	NA
40	chr33:19820693	chr33_19820694_GT/-	-	XM_014110159.1	frameshift_variant	436-437	436-437	146	T/X	ACc/c	IMPACT=HIGH;STRAND=-1;SOURCE=ref_CanFam3.1_top_level_mapped2.gff3.gz	106558165	LOC106558165	protein_coding	basic proline-rich protein-like	NA
41	chr33:24771491	chr33_24771491_T/A	A	XM_014110297.2	stop_lost	5910	5804	1935	*/L	tAg/tTg	IMPACT=HIGH;STRAND=-1;SOURCE=ref_CanFam3.1_top_level_mapped2.gff3.gz	488003	POLQ	protein_coding	DNA polymerase theta	Note=The sequence of the model RefSeq protein was modified relative to this genomic sequence to represent the inferred CDS: substituted 1 base at 1 genomic stop codon
42	chr35:24674215	chr35_24674216_-/G	G	XM_022414527.1	frameshift_variant,splice_region_variant	1625-1626	1625-1626	542	P/PX	cca/ccCa	IMPACT=HIGH;STRAND=-1;SOURCE=ref_CanFam3.1_top_level_mapped2.gff3.gz	611386	POM121L2	protein_coding	POM121 transmembrane nucleoporin like 2	Note=The sequence of the model RefSeq protein was modified relative to this genomic sequence to represent the inferred CDS: inserted 9 bases in 6 codons
43	chr37:25826728	chr37_25826729_C/-	-	XM_003434251.3	frameshift_variant	234	234	78	G/X	ggC/gg	IMPACT=HIGH;STRAND=1;SOURCE=ref_CanFam3.1_top_level_mapped2.gff3.gz	100683427	DNAJB2	protein_coding	DnaJ heat shock protein family (Hsp40) member B2	NA
44	chr37:26136148	chr37_26136149_-/G	G	XM_022415146.1	frameshift_variant	383-384	383-384	128	P/PX	ccg/ccCg	IMPACT=HIGH;STRAND=-1;SOURCE=ref_CanFam3.1_top_level_mapped2.gff3.gz	111094369	LOC111094369	protein_coding	translation initiation factor IF-2-like	NA
45	chr38:21895681	chr38_21895682_G/-	-	XM_014111157.2	frameshift_variant	107	107	36	W/X	tGg/tg	IMPACT=HIGH;STRAND=1;SOURCE=ref_CanFam3.1_top_level_mapped2.gff3.gz	478973	COPA	protein_coding	coatomer protein complex subunit alpha	NA
	* variants labeled yellow are annotated with high impact according to both NCBI and Ensembl annotations

## Sheet: Homo_refined_NCBI_list
Whole genome sequencing for mutation discovery in a single case of lysosomal storage disease (MPS type 1) in the dog
Tamer A. Mansour, Kevin D. Woolard, Karen L. Vernau, Devin M. Ancona, Sara M. Thomasy, Lionel Sebbag, Bret A. Moore, Marguerite F. Knipe, Haitham A. Seada, Tina M. Cowan, Miriam Aguilar, C. Titus Brown, Danika L. Bannasch
Supplementary Table S2C: Homozygous variants with high impact on their proteins’ function according to the NCBI annotation after filtration of possible genome and/or annotation errors
	Variant			Transcript_effect								Gene_info
serial#	Location	variant	ALT	transcript_id	Consequence	cDNA_position	CDS_position	Protein_position	Amino_acids	Codons	Extra	Gene_id	Gene_Name	Gene_type	Gene_description	Assembly_notes
1	chr1:107778751	chr1_107778752_-/CCTAGGGTCCCCGGAATCTTTGGCAATAACACGCGGGACGTGCGCTGACCTTTCCTGAGCGCTTGCCGTAGATGGGCCCTCACTCATGCGAGGGTCGTTCTGTGGTTAGGCCC	CCTAGGGTCCCCGGAATCTTTGGCAATAACACGCGGGACGTGCGCTGACCTTTCCTGAGCGCTTGCCGTAGATGGGCCCTCACTCATGCGAGGGTCGTTCTGTGGTTAGGCCC	XM_022405055.1	splice_donor_variant	-	-	-	-	-	IMPACT=HIGH;STRAND=1;SOURCE=ref_CanFam3.1_top_level_mapped2.gff3.gz	100683761	LMTK3	protein_coding	lemur tyrosine kinase 3	NA
2	chr1:14233304	chr1_14233305_AAAAA/-	-	XM_005615667.3	frameshift_variant	199-203	199-203	67-68	FF/X	TTTTTc/c	IMPACT=HIGH;STRAND=-1;SOURCE=ref_CanFam3.1_top_level_mapped2.gff3.gz	476179	PHLPP1	protein_coding	PH domain and leucine rich repeat protein phosphatase 1	NA
3	chr1:14233309	chr1_14233310_-/GGGCT	GGGCT		frameshift_variant	198-199	198-199	66-67	-/SX	-/AGCCC	IMPACT=HIGH;STRAND=-1;SOURCE=ref_CanFam3.1_top_level_mapped2.gff3.gz
4	chr1:20832422	chr1_20832423_CCCCC/-	-	XM_005615674.1	frameshift_variant	692-696	692-696	231-232	AP/X	gCCCCC/g	IMPACT=HIGH;STRAND=1;SOURCE=ref_CanFam3.1_top_level_mapped2.gff3.gz	102154183	LOC102154183	protein_coding	basic proline-rich protein-like	NA
5	chr1:49059391	chr1_49059392_-/CTCCC	CTCCC	XM_022418621.1	frameshift_variant	1316-1317	1257-1258	419-420	-/LX	-/CTCCC	IMPACT=HIGH;STRAND=1;SOURCE=ref_CanFam3.1_top_level_mapped2.gff3.gz	484065	PNLDC1	protein_coding	PARN like, ribonuclease domain containing 1, transcript variant X1	NA
				XM_022418624.1	frameshift_variant	1316-1317	1257-1258	419-420	-/LX	-/CTCCC	IMPACT=HIGH;STRAND=1;SOURCE=ref_CanFam3.1_top_level_mapped2.gff3.gz
				XM_022418626.1	frameshift_variant	1268-1269	1209-1210	403-404	-/LX	-/CTCCC	IMPACT=HIGH;STRAND=1;SOURCE=ref_CanFam3.1_top_level_mapped2.gff3.gz
				XM_022418642.1	frameshift_variant	1183-1184	861-862	287-288	-/LX	-/CTCCC	IMPACT=HIGH;STRAND=1;SOURCE=ref_CanFam3.1_top_level_mapped2.gff3.gz
6	chr1:54579302	chr1_54579302_T/G	G	XM_850175.5	start_lost	12	1	1	M/L	Atg/Ctg	IMPACT=HIGH;STRAND=-1;SOURCE=ref_CanFam3.1_top_level_mapped2.gff3.gz	612448	RPS6KA2	protein_coding	ribosomal protein S6 kinase A2, transcript variant X3	NA
7	chr2:59674840	chr2_59674841_T/-	-	XM_022414802.1	frameshift_variant	992	992	331	I/X	aTc/ac	IMPACT=HIGH;STRAND=1;SOURCE=ref_CanFam3.1_top_level_mapped2.gff3.gz	478121	BBS2	protein_coding	Bardet-Biedl syndrome 2	NA
8	chr2:84970248	chr2_84970249_-/G	G	XM_014111206.2	frameshift_variant	146-147	146-147	49	A/AX	gcg/gcGg	IMPACT=HIGH;STRAND=1;SOURCE=ref_CanFam3.1_top_level_mapped2.gff3.gz	608702	SRM	protein_coding	spermidine synthase	NA
9	chr3:13876599	chr3_13876600_-/A	A	XM_022417318.1	frameshift_variant	866-867	866-867	289	P/PX	ccc/ccTc	IMPACT=HIGH;STRAND=-1;SOURCE=ref_CanFam3.1_top_level_mapped2.gff3.gz	100687706	RHOBTB3	protein_coding	Rho related BTB domain containing 3	NA
10	chr3:91534556	chr3_91534557_-/GGGGGCCG	GGGGGCCG	NM_001313883.1	frameshift_variant	37-38	19-20	7	R/PAPX	cgc/cCGGCCCCCgc	IMPACT=HIGH;STRAND=-1;SOURCE=ref_CanFam3.1_top_level_mapped2.gff3.gz	100505382	IDUA	protein_coding	iduronidase, alpha-L-	NA
				XM_005618679.1	frameshift_variant	37-38	19-20	7	R/PAPX	cgc/cCGGCCCCCgc	IMPACT=HIGH;STRAND=-1;SOURCE=ref_CanFam3.1_top_level_mapped2.gff3.gz
				XM_014112306.1	frameshift_variant	37-38	19-20	7	R/PAPX	cgc/cCGGCCCCCgc	IMPACT=HIGH;STRAND=-1;SOURCE=ref_CanFam3.1_top_level_mapped2.gff3.gz
				XM_014112308.1	frameshift_variant	37-38	19-20	7	R/PAPX	cgc/cCGGCCCCCgc	IMPACT=HIGH;STRAND=-1;SOURCE=ref_CanFam3.1_top_level_mapped2.gff3.gz
				XM_014112309.2	frameshift_variant	37-38	19-20	7	R/PAPX	cgc/cCGGCCCCCgc	IMPACT=HIGH;STRAND=-1;SOURCE=ref_CanFam3.1_top_level_mapped2.gff3.gz
11	chr4:50559272	chr4_50559273_-/GGGGAGCCCGC	GGGGAGCCCGC	XM_022417994.1	splice_donor_variant	-	-	-	-	-	IMPACT=HIGH;STRAND=1;SOURCE=ref_CanFam3.1_top_level_mapped2.gff3.gz	479310	PWWP2A	protein_coding	PWWP domain containing 2A	NA
12	chr7:20750548	chr7_20750549_-/C	C	XM_005622963.2	frameshift_variant	727-728	727-728	243	D/GX	gac/gGac	IMPACT=HIGH;STRAND=-1;SOURCE=ref_CanFam3.1_top_level_mapped2.gff3.gz	490326	TOR3A	protein_coding	torsin family 3 member A	NA
13	chr9:19076484	chr9_19076485_-/CGTGCCCCCCCCGCCGCCCCGCCGCCCCCGCCGCCGC	CGTGCCCCCCCCGCCGCCCCGCCGCCCCCGCCGCCGC	XM_843553.6	frameshift_variant	2244-2245	2127-2128	709-710	-/RAPPAAPPPPPPX	-/CGTGCCCCCCCCGCCGCCCCGCCGCCCCCGCCGCCGC	IMPACT=HIGH;STRAND=1;SOURCE=ref_CanFam3.1_top_level_mapped2.gff3.gz	612752	FAM171A2	protein_coding	family with sequence similarity 171 member A2	NA
14	chr18:40829469	chr18_40829469_T/C	C	XM_848499.1	stop_lost	925	925	309	*/R	Tga/Cga	IMPACT=HIGH;STRAND=1;SOURCE=ref_CanFam3.1_top_level_mapped2.gff3.gz	491531	LOC491531	protein_coding	olfactory receptor 4C6-like	NA
15	chr19:49814030	chr19_49814031_-/G	G	XM_014121493.1	frameshift_variant	527-528	527-528	176	P/PX	ccg/ccGg	IMPACT=HIGH;STRAND=1;SOURCE=ref_CanFam3.1_top_level_mapped2.gff3.gz	106560053	LOC106560053	protein_coding	basic proline-rich protein-like	NA
16	chr20:53845806	chr20_53845807_-/CTCGCGCTCCCCTCCGCCGGGCTCGCCTCGCGCCTCCCTCCCTCCCT	CTCGCGCTCCCCTCCGCCGGGCTCGCCTCGCGCCTCCCTCCCTCCCT	XM_022407384.1	frameshift_variant	338-339	338-339	113	T/TSRSPPPGSPRASLPPX	acc/acCTCGCGCTCCCCTCCGCCGGGCTCGCCTCGCGCCTCCCTCCCTCCCTc	IMPACT=HIGH;STRAND=1;SOURCE=ref_CanFam3.1_top_level_mapped2.gff3.gz	485023	MLLT1	protein_coding	MLLT1, super elongation complex subunit	NA
17	chr21:27772912	chr21_27772912_T/G	G	XM_022407985.1	splice_donor_variant	-	-	-	-	-	IMPACT=HIGH;STRAND=1;SOURCE=ref_CanFam3.1_top_level_mapped2.gff3.gz	100687182	LOC100687182	protein_coding	olfactory receptor 51L1-like, transcript variant X1	NA
18	chr24:22057941	chr24_22057942_GG/-	-	XM_022409493.1	frameshift_variant	197-198	197-198	66	R/X	cGG/c	IMPACT=HIGH;STRAND=1;SOURCE=ref_CanFam3.1_top_level_mapped2.gff3.gz	111092253	LOC111092253	protein_coding	basic salivary proline-rich protein 1-like	NA
19	chr24:44546072	chr24_44546073_CCCGG/-	-	XM_005635363.1	frameshift_variant	1136-1140	1136-1140	379-380	PR/X	cCCCGG/c	IMPACT=HIGH;STRAND=1;SOURCE=ref_CanFam3.1_top_level_mapped2.gff3.gz	102155436	LOC102155436	protein_coding	basic proline-rich protein-like	NA
20	chr26:30511830	chr26_30511831_-/T	T	XM_014108123.2	frameshift_variant	702-703	615-616	205-206	-/X	-/A	IMPACT=HIGH;STRAND=-1;SOURCE=ref_CanFam3.1_top_level_mapped2.gff3.gz	608108	LZTR1	protein_coding	leucine zipper like transcription regulator 1	NA
21	chr26:30511849	chr26_30511850_-/T	T		frameshift_variant,splice_region_variant	683-684	596-597	199	T/TX	act/acAt	IMPACT=HIGH;STRAND=-1;SOURCE=ref_CanFam3.1_top_level_mapped2.gff3.gz
22	chr30:7120857	chr30_7120858_A/-	-	XM_022412710.1	frameshift_variant	501	377	126	E/X	gAg/gg	IMPACT=HIGH;STRAND=1;SOURCE=ref_CanFam3.1_top_level_mapped2.gff3.gz	111093307	LOC111093307	protein_coding	translation initiation factor IF-2-like	NA
23	chr30:7120868	chr30_7120869_C/-	-		frameshift_variant	512	388	130	R/X	Cgg/gg	IMPACT=HIGH;STRAND=1;SOURCE=ref_CanFam3.1_top_level_mapped2.gff3.gz
24	chr33:17138773	chr33_17138774_-/CCGCGGCTGCGGGGAGAGGCCGTGCGGGGCGGCGGAGGACGGGGGCGCCCTGGGGGTCCCGGGCCTCTGCGTGGCGGGCGGGGCCGTGGGGCTCGCCGGGCGG	CCGCGGCTGCGGGGAGAGGCCGTGCGGGGCGGCGGAGGACGGGGGCGCCCTGGGGGTCCCGGGCCTCTGCGTGGCGGGCGGGGCCGTGGGGCTCGCCGGGCGG	XM_005639643.3	frameshift_variant,splice_region_variant	1877-1878	810-811	270-271	-/PPGEPHGPARHAEARDPQGAPVLRRPARPLPAAAX	-/CCGCCCGGCGAGCCCCACGGCCCCGCCCGCCACGCAGAGGCCCGGGACCCCCAGGGCGCCCCCGTCCTCCGCCGCCCCGCACGGCCTCTCCCCGCAGCCGCGG	IMPACT=HIGH;STRAND=-1;SOURCE=ref_CanFam3.1_top_level_mapped2.gff3.gz	478566	CCDC80	protein_coding	coiled-coil domain containing 80	NA
25	chr33:19820693	chr33_19820694_GT/-	-	XM_014110159.1	frameshift_variant	436-437	436-437	146	T/X	ACc/c	IMPACT=HIGH;STRAND=-1;SOURCE=ref_CanFam3.1_top_level_mapped2.gff3.gz	106558165	LOC106558165	protein_coding	basic proline-rich protein-like	NA
26	chr37:25826728	chr37_25826729_C/-	-	XM_003434251.3	frameshift_variant	234	234	78	G/X	ggC/gg	IMPACT=HIGH;STRAND=1;SOURCE=ref_CanFam3.1_top_level_mapped2.gff3.gz	100683427	DNAJB2	protein_coding	DnaJ heat shock protein family (Hsp40) member B2	NA
27	chr37:26136148	chr37_26136149_-/G	G	XM_022415146.1	frameshift_variant	383-384	383-384	128	P/PX	ccg/ccCg	IMPACT=HIGH;STRAND=-1;SOURCE=ref_CanFam3.1_top_level_mapped2.gff3.gz	111094369	LOC111094369	protein_coding	translation initiation factor IF-2-like	NA
28	chr38:21895681	chr38_21895682_G/-	-	XM_014111157.2	frameshift_variant	107	107	36	W/X	tGg/tg	IMPACT=HIGH;STRAND=1;SOURCE=ref_CanFam3.1_top_level_mapped2.gff3.gz	478973	COPA	protein_coding	coatomer protein complex subunit alpha	NA
	* variants labeled yellow are annotated with high impact according to both NCBI and Ensembl annotations

## Sheet: Het_Ensembl_list
Whole genome sequencing for mutation discovery in a single case of lysosomal storage disease (MPS type 1) in the dog
Tamer A. Mansour, Kevin D. Woolard, Karen L. Vernau, Devin M. Ancona, Sara M. Thomasy, Lionel Sebbag, Bret A. Moore, Marguerite F. Knipe, Haitham A. Seada, Tina M. Cowan, Miriam Aguilar, C. Titus Brown, Danika L. Bannasch
Supplementary Table S2D: Heterozygous variants with high impact on their proteins’ function according to the Ensembl annotation
	Variant			Transcript_effect								Gene_info
serial#	Location	variant	ALT	transcript_id	Consequence	cDNA_position	CDS_position	Protein_position	Amino_acids	Codons	Extra	Gene_id	Gene_Name	Gene_type	Gene_description
1	chr10:45153732	chr10_45153733_-/G	G	ENSCAFT00000003775	frameshift_variant	1012-1013	1012-1013	338	E/AX	gag/gCag	IMPACT=HIGH;STRAND=-1	ENSCAFG00000023414	CNNM3	protein_coding	cyclin and CBS domain divalent metal cation transport mediator 3 [Source:VGNC Symbol;Acc:VGNC:39408]
2	chr10:45153733	chr10_45153734_-/T	T	ENSCAFT00000003775	frameshift_variant	1011-1012	1011-1012	337-338	-/X	-/A	IMPACT=HIGH;STRAND=-1
3	chr11:39190478	chr11_39190479_G/-	-	ENSCAFT00000042911	frameshift_variant	365	26	9	R/X	aGg/ag	IMPACT=HIGH;STRAND=1	ENSCAFG00000029621	ACER2	protein_coding	alkaline ceramidase 2 [Source:VGNC Symbol;Acc:VGNC:37505]
4	chr11:39190764	chr11_39190765_-/G	G	ENSCAFT00000042911	frameshift_variant	650-651	311-312	104	P/PX	ccg/ccGg	IMPACT=HIGH;STRAND=1
5	chr12:5030213	chr12_5030214_TC/-	-	ENSCAFT00000002114	frameshift_variant	41-42	41-42	14	R/X	aGA/a	IMPACT=HIGH;STRAND=-1	ENSCAFG00000001364	SRPK1	protein_coding	SRSF protein kinase 1 [Source:VGNC Symbol;Acc:VGNC:54365]
				ENSCAFT00000065975	frameshift_variant	41-42	41-42	14	R/X	aGA/a	IMPACT=HIGH;STRAND=-1
				ENSCAFT00000074303	frameshift_variant	41-42	41-42	14	R/X	aGA/a	IMPACT=HIGH;STRAND=-1
				ENSCAFT00000074503	frameshift_variant	41-42	41-42	14	R/X	aGA/a	IMPACT=HIGH;STRAND=-1
				ENSCAFT00000077998	frameshift_variant	41-42	41-42	14	R/X	aGA/a	IMPACT=HIGH;STRAND=-1
				ENSCAFT00000082922	frameshift_variant	41-42	41-42	14	R/X	aGA/a	IMPACT=HIGH;STRAND=-1
				ENSCAFT00000086559	frameshift_variant	41-42	41-42	14	R/X	aGA/a	IMPACT=HIGH;STRAND=-1
6	chr12:5030220	chr12_5030221_CTCTCTCTCT/-	-	ENSCAFT00000002114	frameshift_variant	26-35	26-35	2020-09-12	ERER/X	gAGAGAGAGAGg/gg	IMPACT=HIGH;STRAND=-1	ENSCAFG00000001364	SRPK1	protein_coding	SRSF protein kinase 1 [Source:VGNC Symbol;Acc:VGNC:54365]
				ENSCAFT00000065975	frameshift_variant	26-35	26-35	2020-09-12	ERER/X	gAGAGAGAGAGg/gg	IMPACT=HIGH;STRAND=-1
				ENSCAFT00000074303	frameshift_variant	26-35	26-35	2020-09-12	ERER/X	gAGAGAGAGAGg/gg	IMPACT=HIGH;STRAND=-1
				ENSCAFT00000074503	frameshift_variant	26-35	26-35	2020-09-12	ERER/X	gAGAGAGAGAGg/gg	IMPACT=HIGH;STRAND=-1
				ENSCAFT00000077998	frameshift_variant	26-35	26-35	2020-09-12	ERER/X	gAGAGAGAGAGg/gg	IMPACT=HIGH;STRAND=-1
				ENSCAFT00000082922	frameshift_variant	26-35	26-35	2020-09-12	ERER/X	gAGAGAGAGAGg/gg	IMPACT=HIGH;STRAND=-1
				ENSCAFT00000086559	frameshift_variant	26-35	26-35	2020-09-12	ERER/X	gAGAGAGAGAGg/gg	IMPACT=HIGH;STRAND=-1
7	chr14:14652408	chr14_14652409_-/T	T	ENSCAFT00000002937	frameshift_variant	1326-1327	492-493	164-165	-/X	-/A	IMPACT=HIGH;STRAND=-1	ENSCAFG00000001857	-	protein_coding	-
8	chr14:14652411	chr14_14652412_-/T	T	ENSCAFT00000002937	frameshift_variant	1323-1324	489-490	163-164	-/X	-/A	IMPACT=HIGH;STRAND=-1
9	chr14:8676238	chr14_8676239_-/GGATCCCTGGGTGGCGC	GGATCCCTGGGTGGCGC	ENSCAFT00000076904	frameshift_variant	80-81	80-81	27	R/RDPWVAX	aga/agGGATCCCTGGGTGGCGCa	IMPACT=HIGH;STRAND=1	ENSCAFG00000047368	-	protein_coding	-
10	chr14:8676240	chr14_8676241_-/CGGTTTGGCGCCTGCCTTTGGCCTAGGGCGCGATCCTGGAGACCCGGGAT	CGGTTTGGCGCCTGCCTTTGGCCTAGGGCGCGATCCTGGAGACCCGGGAT	ENSCAFT00000076904	stop_gained,frameshift_variant	82-83	82-83	28	A/AVWRLPLA*GAILETRDX	gca/gCGGTTTGGCGCCTGCCTTTGGCCTAGGGCGCGATCCTGGAGACCCGGGATca	IMPACT=HIGH;STRAND=1
11	chr15:6332445	chr15_6332445_C/A	A	ENSCAFT00000005657	splice_acceptor_variant	-	-	-	-	-	IMPACT=HIGH;STRAND=-1	ENSCAFG00000024306	AGO4	protein_coding	argonaute RISC component 4 [Source:VGNC Symbol;Acc:VGNC:37709]
12	chr15:6332446	chr15_6332446_T/A	A	ENSCAFT00000005657	splice_acceptor_variant	-	-	-	-	-	IMPACT=HIGH;STRAND=-1
13	chr16:10394429	chr16_10394430_GA/-	-	ENSCAFT00000084284	frameshift_variant	1440-1441	1440-1441	480-481	VT/VX	gtGAcc/gtcc	IMPACT=HIGH;STRAND=1	ENSCAFG00000003136	CCM2	protein_coding	CCM2 scaffold protein [Source:VGNC Symbol;Acc:VGNC:38891]
14	chr16:10394431	chr16_10394432_-/TCCTCCT	TCCTCCT	ENSCAFT00000084284	frameshift_variant	1441-1442	1441-1442	481	T/ILLX	acc/aTCCTCCTcc	IMPACT=HIGH;STRAND=1
15	chr17:19095362	chr17_19095362_A/T	T	ENSCAFT00000006536	splice_acceptor_variant	-	-	-	-	-	IMPACT=HIGH;STRAND=1	ENSCAFG00000004075	NCOA1	protein_coding	nuclear receptor coactivator 1 [Source:VGNC Symbol;Acc:VGNC:43659]
				ENSCAFT00000044550	splice_acceptor_variant	-	-	-	-	-	IMPACT=HIGH;STRAND=1
				ENSCAFT00000085088	splice_acceptor_variant	-	-	-	-	-	IMPACT=HIGH;STRAND=1
16	chr17:19095363	chr17_19095363_G/T	T	ENSCAFT00000006536	splice_acceptor_variant	-	-	-	-	-	IMPACT=HIGH;STRAND=1
				ENSCAFT00000044550	splice_acceptor_variant	-	-	-	-	-	IMPACT=HIGH;STRAND=1
				ENSCAFT00000085088	splice_acceptor_variant	-	-	-	-	-	IMPACT=HIGH;STRAND=1
17	chr17:224963	chr17_224964_-/T	T	ENSCAFT00000005142	frameshift_variant,start_lost,splice_region_variant,start_retained_variant	865-866	2020-01-02	1	M/NX	atg/aAtg	IMPACT=HIGH;STRAND=-1	ENSCAFG00000003200	SH3YL1	protein_coding	SH3 and SYLF domain containing 1 [Source:VGNC Symbol;Acc:VGNC:46137]
18	chr17:224964	chr17_224965_-/GCGCCCCGCCGCCGCCGACACCTGCCCGGGAACAGGAAGCAATTTCCATAAATTTAAATGAAGCTT	GCGCCCCGCCGCCGCCGACACCTGCCCGGGAACAGGAAGCAATTTCCATAAATTTAAATGAAGCTT	ENSCAFT00000005142	splice_acceptor_variant	-	-	-	-	-	IMPACT=HIGH;STRAND=-1
				ENSCAFT00000084768	splice_acceptor_variant	-	-	-	-	-	IMPACT=HIGH;STRAND=-1
19	chr17:37290720	chr17_37290721_-/CCCCC	CCCCC	ENSCAFT00000078833	frameshift_variant	3334-3335	2813-2814	938	L/LPX	ctt/ctCCCCCt	IMPACT=HIGH;STRAND=1	ENSCAFG00000007292	PSD4	protein_coding	pleckstrin and Sec7 domain containing 4 [Source:VGNC Symbol;Acc:VGNC:45084]
				ENSCAFT00000088775	frameshift_variant	3256-3257	2735-2736	912	L/LPX	ctt/ctCCCCCt	IMPACT=HIGH;STRAND=1
20	chr17:37290721	chr17_37290722_-/CCCCCTC	CCCCCTC	ENSCAFT00000078833	frameshift_variant	3335-3336	2814-2815	938-939	-/PPX	-/CCCCCTC	IMPACT=HIGH;STRAND=1
				ENSCAFT00000088775	frameshift_variant	3257-3258	2736-2737	912-913	-/PPX	-/CCCCCTC	IMPACT=HIGH;STRAND=1
21	chr18:54102307	chr18_54102308_-/G	G	ENSCAFT00000048755	frameshift_variant	1366-1367	1366-1367	456	K/RX	aag/aGag	IMPACT=HIGH;STRAND=1	ENSCAFG00000032525	AHNAK	protein_coding	AHNAK nucleoprotein [Source:VGNC Symbol;Acc:VGNC:37728]
				ENSCAFT00000083595	frameshift_variant	1366-1367	1366-1367	456	K/RX	aag/aGag	IMPACT=HIGH;STRAND=1
22	chr18:54104403	chr18_54104403_C/A	A	ENSCAFT00000048755	splice_donor_variant	-	-	-	-	-	IMPACT=HIGH;STRAND=1
23	chr19:18025380	chr19_18025381_ACC/-	-	ENSCAFT00000006460	splice_donor_variant,coding_sequence_variant	422-?	293-?	98-?	-	-	IMPACT=HIGH;STRAND=-1	ENSCAFG00000004022	KIAA1109	protein_coding	KIAA1109 [Source:VGNC Symbol;Acc:VGNC:42357]
				ENSCAFT00000036772	splice_donor_variant,coding_sequence_variant	422-?	293-?	98-?	-	-	IMPACT=HIGH;STRAND=-1
				ENSCAFT00000063269	splice_donor_variant,coding_sequence_variant	422-?	293-?	98-?	-	-	IMPACT=HIGH;STRAND=-1
				ENSCAFT00000064593	splice_donor_variant,coding_sequence_variant	422-?	293-?	98-?	-	-	IMPACT=HIGH;STRAND=-1
24	chr19:18025383	chr19_18025384_-/TT	TT	ENSCAFT00000006460	frameshift_variant,splice_region_variant	421-422	292-293	98	R/KX	aga/aAAga	IMPACT=HIGH;STRAND=-1
				ENSCAFT00000036772	frameshift_variant,splice_region_variant	421-422	292-293	98	R/KX	aga/aAAga	IMPACT=HIGH;STRAND=-1
				ENSCAFT00000063269	frameshift_variant,splice_region_variant	421-422	292-293	98	R/KX	aga/aAAga	IMPACT=HIGH;STRAND=-1
				ENSCAFT00000064593	frameshift_variant,splice_region_variant	421-422	292-293	98	R/KX	aga/aAAga	IMPACT=HIGH;STRAND=-1
25	chr2:47296814	chr2_47296814_G/A	A	ENSCAFT00000011441	stop_gained	1198	1198	400	Q/*	Caa/Taa	IMPACT=HIGH;STRAND=-1	ENSCAFG00000007133	DEPDC1B	protein_coding	DEP domain containing 1B [Source:VGNC Symbol;Acc:VGNC:39897]
				ENSCAFT00000068046	stop_gained	2245	1480	494	Q/*	Caa/Taa	IMPACT=HIGH;STRAND=-1
				ENSCAFT00000077540	stop_gained	1872	1393	465	Q/*	Caa/Taa	IMPACT=HIGH;STRAND=-1
				ENSCAFT00000082498	stop_gained	2105	2020	674	Q/*	Caa/Taa	IMPACT=HIGH;STRAND=-1
26	chr2:47296818	chr2_47296818_C/A	A	ENSCAFT00000011441	splice_acceptor_variant	-	-	-	-	-	IMPACT=HIGH;STRAND=-1
				ENSCAFT00000068046	splice_acceptor_variant	-	-	-	-	-	IMPACT=HIGH;STRAND=-1
				ENSCAFT00000077540	splice_acceptor_variant	-	-	-	-	-	IMPACT=HIGH;STRAND=-1
				ENSCAFT00000082498	splice_acceptor_variant	-	-	-	-	-	IMPACT=HIGH;STRAND=-1
27	chr2:47296819	chr2_47296819_T/A	A	ENSCAFT00000011441	splice_acceptor_variant	-	-	-	-	-	IMPACT=HIGH;STRAND=-1
				ENSCAFT00000068046	splice_acceptor_variant	-	-	-	-	-	IMPACT=HIGH;STRAND=-1
				ENSCAFT00000077540	splice_acceptor_variant	-	-	-	-	-	IMPACT=HIGH;STRAND=-1
				ENSCAFT00000082498	splice_acceptor_variant	-	-	-	-	-	IMPACT=HIGH;STRAND=-1
28	chr21:11769910	chr21_11769911_T/-	-	ENSCAFT00000007057	frameshift_variant	561	561	187	R/X	cgT/cg	IMPACT=HIGH;STRAND=1	ENSCAFG00000004387	RAB38	protein_coding	RAB38, member RAS oncogene family [Source:VGNC Symbol;Acc:VGNC:45280]
29	chr21:11769916	chr21_11769917_-/T	T	ENSCAFT00000007057	frameshift_variant	566-567	566-567	189	R/RX	cgc/cgTc	IMPACT=HIGH;STRAND=1
30	chr25:3388051	chr25_3388052_A/-	-	ENSCAFT00000092624	frameshift_variant	1104	1104	368	I/X	atT/at	IMPACT=HIGH;STRAND=-1	ENSCAFG00000043454	-	protein_coding	-
31	chr25:3388522	chr25_3388522_C/A	A	ENSCAFT00000092624	stop_gained	634	634	212	E/*	Gag/Tag	IMPACT=HIGH;STRAND=-1
32	chr26:25050559	chr26_25050560_TT/-	-	ENSCAFT00000046164	frameshift_variant	185-186	149-150	50	I/X	aTT/a	IMPACT=HIGH;STRAND=1	ENSCAFG00000031415	-	protein_coding	-
33	chr26:25050562	chr26_25050563_-/AT	AT	ENSCAFT00000046164	frameshift_variant	187-188	151-152	51	V/DX	gtt/gATtt	IMPACT=HIGH;STRAND=1
34	chr26:28742895	chr26_28742896_T/-	-	ENSCAFT00000022417	frameshift_variant	148	88	30	S/X	Tcg/cg	IMPACT=HIGH;STRAND=1	ENSCAFG00000014124	CHCHD10	protein_coding	coiled-coil-helix-coiled-coil-helix domain containing 10 [Source:VGNC Symbol;Acc:VGNC:39194]
35	chr26:28742904	chr26_28742905_-/CTCG	CTCG	ENSCAFT00000022417	frameshift_variant	156-157	96-97	32-33	-/LX	-/CTCG	IMPACT=HIGH;STRAND=1
36	chr26:30238963	chr26_30238964_GCGCGGA/-	-	ENSCAFT00000046351	frameshift_variant	182-188	182-188	61-63	VRA/X	gTCCGCGCg/gg	IMPACT=HIGH;STRAND=-1	ENSCAFG00000014896	SCARF2	protein_coding	scavenger receptor class F member 2 [Source:VGNC Symbol;Acc:VGNC:52965]
37	chr26:30238973	chr26_30238974_G/-	-	ENSCAFT00000046351	frameshift_variant	178	178	60	R/X	Cgg/gg	IMPACT=HIGH;STRAND=-1
38	chr29:35282728	chr29_35282729_-/CA	CA	ENSCAFT00000061531	frameshift_variant	657-658	657-658	219-220	-/X	-/CA	IMPACT=HIGH;STRAND=1	ENSCAFG00000008959	RIPK2	protein_coding	receptor interacting serine/threonine kinase 2 [Source:VGNC Symbol;Acc:VGNC:45595]
39	chr29:35282737	chr29_35282738_GG/-	-	ENSCAFT00000061531	frameshift_variant	667-668	667-668	223	G/X	GGc/c	IMPACT=HIGH;STRAND=1
40	chr30:17185638	chr30_17185639_AGAAA/-	-	ENSCAFT00000024526	frameshift_variant	5978-5982	5777-5781	1926-1927	IS/X	aTTTCT/a	IMPACT=HIGH;STRAND=-1	ENSCAFG00000015444	DMXL2	protein_coding	Dmx like 2 [Source:VGNC Symbol;Acc:VGNC:40007]
				ENSCAFT00000024538	frameshift_variant	5978-5982	5777-5781	1926-1927	IS/X	aTTTCT/a	IMPACT=HIGH;STRAND=-1
				ENSCAFT00000078223	frameshift_variant	4073-4077	3872-3876	1291-1292	IS/X	aTTTCT/a	IMPACT=HIGH;STRAND=-1
				ENSCAFT00000080233	frameshift_variant	5978-5982	5777-5781	1926-1927	IS/X	aTTTCT/a	IMPACT=HIGH;STRAND=-1
				ENSCAFT00000082312	frameshift_variant	5978-5982	5777-5781	1926-1927	IS/X	aTTTCT/a	IMPACT=HIGH;STRAND=-1
41	chr30:17185648	chr30_17185649_-/TTTTTTTT	TTTTTTTT	ENSCAFT00000024526	frameshift_variant	5972-5973	5771-5772	1924	D/EKKX	gac/gaAAAAAAAAc	IMPACT=HIGH;STRAND=-1
				ENSCAFT00000024538	frameshift_variant	5972-5973	5771-5772	1924	D/EKKX	gac/gaAAAAAAAAc	IMPACT=HIGH;STRAND=-1
				ENSCAFT00000078223	frameshift_variant	4067-4068	3866-3867	1289	D/EKKX	gac/gaAAAAAAAAc	IMPACT=HIGH;STRAND=-1
				ENSCAFT00000080233	frameshift_variant	5972-5973	5771-5772	1924	D/EKKX	gac/gaAAAAAAAAc	IMPACT=HIGH;STRAND=-1
				ENSCAFT00000082312	frameshift_variant	5972-5973	5771-5772	1924	D/EKKX	gac/gaAAAAAAAAc	IMPACT=HIGH;STRAND=-1
42	chr33:28027983	chr33_28027984_AG/-	-	ENSCAFT00000019903	frameshift_variant	2026-2027	2018-2019	673	S/X	tCT/t	IMPACT=HIGH;STRAND=-1	ENSCAFG00000012542	HEG1	protein_coding	heart development protein with EGF like domains 1 [Source:VGNC Symbol;Acc:VGNC:41647]
43	chr33:28027987	chr33_28027988_-/CT	CT	ENSCAFT00000019903	frameshift_variant	2023-2024	2015-2016	672	S/SX	tct/tcAGt	IMPACT=HIGH;STRAND=-1
44	chr33:29089522	chr33_29089523_CC/-	-	ENSCAFT00000065313	frameshift_variant	649-650	451-452	151	G/X	GGa/a	IMPACT=HIGH;STRAND=-1	ENSCAFG00000041788	-	protein_coding	-
45	chr33:29089525	chr33_29089526_-/TA	TA	ENSCAFT00000065313	frameshift_variant	647-648	449-450	150	R/SX	aga/agTAa	IMPACT=HIGH;STRAND=-1
46	chr35:25263909	chr35_25263910_-/AT	AT	ENSCAFT00000035166	frameshift_variant	399-400	399-400	133-134	-/X	-/AT	IMPACT=HIGH;STRAND=1	ENSCAFG00000019285	-	protein_coding	-
47	chr35:25263910	chr35_25263911_-/ATGTGATTAGAATTGAGAAAGGAGAATTGATTCAAAAGCATGAGCTTAC	ATGTGATTAGAATTGAGAAAGGAGAATTGATTCAAAAGCATGAGCTTAC	ENSCAFT00000035166	frameshift_variant	400-401	400-401	134	V/DVIRIEKGELIQKHELTX	gta/gATGTGATTAGAATTGAGAAAGGAGAATTGATTCAAAAGCATGAGCTTACta	IMPACT=HIGH;STRAND=1
48	chr38:23821355	chr38_23821356_TT/-	-	ENSCAFT00000065425	frameshift_variant	163-164	163-164	55	F/X	TTt/t	IMPACT=HIGH;STRAND=1	ENSCAFG00000046012	-	protein_coding	-
49	chr38:23821358	chr38_23821359_-/AGAAC	AGAAC	ENSCAFT00000065425	frameshift_variant	165-166	165-166	55-56	-/RX	-/AGAAC	IMPACT=HIGH;STRAND=1
50	chr5:52082870	chr5_52082870_A/T	T	ENSCAFT00000082619	splice_acceptor_variant,non_coding_transcript_variant	-	-	-	-	-	IMPACT=HIGH;STRAND=1	ENSCAFG00000040632	-	lncRNA	-
51	chr5:52082871	chr5_52082871_G/T	T	ENSCAFT00000082619	splice_acceptor_variant,non_coding_transcript_variant	-	-	-	-	-	IMPACT=HIGH;STRAND=1
52	chr9:55100606	chr9_55100607_-/AGGTGATCTGGGGTGTGGGGGCTTGCCGGAGGGCTGGAGACGCGCGGCGCGGCCGGGACCCCGGGAAGCCGCCCCCGAGCGAGTCTGAGCTCCGTTCCCCGTGCGTCCT	AGGTGATCTGGGGTGTGGGGGCTTGCCGGAGGGCTGGAGACGCGCGGCGCGGCCGGGACCCCGGGAAGCCGCCCCCGAGCGAGTCTGAGCTCCGTTCCCCGTGCGTCCT	ENSCAFT00000031917	stop_gained,frameshift_variant	74-75	74-75	25	K/KGDLGCGGLPEGWRRAARPGPREAAPERV*APFPVRPX	aaa/aaAGGTGATCTGGGGTGTGGGGGCTTGCCGGAGGGCTGGAGACGCGCGGCGCGGCCGGGACCCCGGGAAGCCGCCCCCGAGCGAGTCTGAGCTCCGTTCCCCGTGCGTCCTa	IMPACT=HIGH;STRAND=1	ENSCAFG00000020060	-	protein_coding	-
53	chr9:55100627	chr9_55100628_C/-	-	ENSCAFT00000031917	frameshift_variant	96	96	32	G/X	ggC/gg	IMPACT=HIGH;STRAND=1
54	chrX:4924551	chrX_4924552_GGGGGTG/-	-	ENSCAFT00000049677	frameshift_variant	419-425	141-147	47-49	PTP/X	ccCACCCCC/cc	IMPACT=HIGH;STRAND=-1	ENSCAFG00000028605	PNPLA4	protein_coding	patatin like phospholipase domain containing 4 [Source:VGNC Symbol;Acc:VGNC:54182]
				ENSCAFT00000061409	frameshift_variant	419-425	141-147	47-49	PTP/X	ccCACCCCC/cc	IMPACT=HIGH;STRAND=-1
				ENSCAFT00000083905	frameshift_variant	419-425	141-147	47-49	PTP/X	ccCACCCCC/cc	IMPACT=HIGH;STRAND=-1
55	chrX:4924558	chrX_4924559_-/GGGGT	GGGGT	ENSCAFT00000049677	frameshift_variant	418-419	140-141	47	P/PPX	ccc/ccACCCCc	IMPACT=HIGH;STRAND=-1
				ENSCAFT00000061409	frameshift_variant	418-419	140-141	47	P/PPX	ccc/ccACCCCc	IMPACT=HIGH;STRAND=-1
				ENSCAFT00000083905	frameshift_variant	418-419	140-141	47	P/PPX	ccc/ccACCCCc	IMPACT=HIGH;STRAND=-1
	* variants labeled yellow are annotated with high impact according to both NCBI and Ensembl annotations

## Sheet: Het_NCBI_list
Whole genome sequencing for mutation discovery in a single case of lysosomal storage disease (MPS type 1) in the dog
Tamer A. Mansour, Kevin D. Woolard, Karen L. Vernau, Devin M. Ancona, Sara M. Thomasy, Lionel Sebbag, Bret A. Moore, Marguerite F. Knipe, Haitham A. Seada, Tina M. Cowan, Miriam Aguilar, C. Titus Brown, Danika L. Bannasch
Supplementary Table S2E: Heterozygous variants with high impact on their proteins’ function according to the NCBI annotation
	Variant			Transcript_effect								Gene_info
serial#	Location	variant	ALT	transcript_id	Consequence	cDNA_position	CDS_position	Protein_position	Amino_acids	Codons	Extra	Gene_id	Gene_Name	Gene_type	Gene_description	Assembly_notes
1	chr10:45153732	chr10_45153733_-/G	G	XM_014117495.2	frameshift_variant	1037-1038	1012-1013	338	E/AX	gag/gCag	IMPACT=HIGH;STRAND=-1;SOURCE=ref_CanFam3.1_top_level_mapped2.gff3.gz	481345	CNNM3	protein_coding	cyclin and CBS domain divalent metal cation transport mediator 3, transcript variant X1	NA
2	chr10:45153733	chr10_45153734_-/T	T	XM_014117495.2	frameshift_variant	1036-1037	1011-1012	337-338	-/X	-/A	IMPACT=HIGH;STRAND=-1;SOURCE=ref_CanFam3.1_top_level_mapped2.gff3.gz
3	chr16:13945656	chr16_13945657_-/C	C	XM_005629614.3	frameshift_variant	235-236	38-39	13	C/CX	tgt/tgCt	IMPACT=HIGH;STRAND=1;SOURCE=ref_CanFam3.1_top_level_mapped2.gff3.gz	491379	LOC491379	protein_coding	3-oxo-5-beta-steroid 4-dehydrogenase-like, transcript variant X2	NA
				XM_005629615.3	frameshift_variant	176-177	38-39	13	C/CX	tgt/tgCt	IMPACT=HIGH;STRAND=1;SOURCE=ref_CanFam3.1_top_level_mapped2.gff3.gz
				XM_005629616.3	frameshift_variant	385-386	38-39	13	C/CX	tgt/tgCt	IMPACT=HIGH;STRAND=1;SOURCE=ref_CanFam3.1_top_level_mapped2.gff3.gz
				XM_014119814.2	frameshift_variant	772-773	38-39	13	C/CX	tgt/tgCt	IMPACT=HIGH;STRAND=1;SOURCE=ref_CanFam3.1_top_level_mapped2.gff3.gz
4	chr16:13945659	chr16_13945660_GC/-	-	XM_005629614.3	frameshift_variant	239-240	42-43	14-15	LP/FX	ttGCct/ttct	IMPACT=HIGH;STRAND=1;SOURCE=ref_CanFam3.1_top_level_mapped2.gff3.gz
				XM_005629615.3	frameshift_variant	180-181	42-43	14-15	LP/FX	ttGCct/ttct	IMPACT=HIGH;STRAND=1;SOURCE=ref_CanFam3.1_top_level_mapped2.gff3.gz
				XM_005629616.3	frameshift_variant	389-390	42-43	14-15	LP/FX	ttGCct/ttct	IMPACT=HIGH;STRAND=1;SOURCE=ref_CanFam3.1_top_level_mapped2.gff3.gz
				XM_014119814.2	frameshift_variant	776-777	42-43	14-15	LP/FX	ttGCct/ttct	IMPACT=HIGH;STRAND=1;SOURCE=ref_CanFam3.1_top_level_mapped2.gff3.gz
5	chr16:13945663	chr16_13945664_-/G	G	XM_005629614.3	frameshift_variant	242-243	45-46	15-16	-/X	-/G	IMPACT=HIGH;STRAND=1;SOURCE=ref_CanFam3.1_top_level_mapped2.gff3.gz
				XM_005629615.3	frameshift_variant	183-184	45-46	15-16	-/X	-/G	IMPACT=HIGH;STRAND=1;SOURCE=ref_CanFam3.1_top_level_mapped2.gff3.gz
				XM_005629616.3	frameshift_variant	392-393	45-46	15-16	-/X	-/G	IMPACT=HIGH;STRAND=1;SOURCE=ref_CanFam3.1_top_level_mapped2.gff3.gz
				XM_014119814.2	frameshift_variant	779-780	45-46	15-16	-/X	-/G	IMPACT=HIGH;STRAND=1;SOURCE=ref_CanFam3.1_top_level_mapped2.gff3.gz
6	chr17:224963	chr17_224964_-/T	T	XM_022404477.1	frameshift_variant,splice_region_variant	442-443	442-443	148	V/DX	gtg/gAtg	IMPACT=HIGH;STRAND=-1;SOURCE=ref_CanFam3.1_top_level_mapped2.gff3.gz	606804	SH3YL1	protein_coding	SH3 and SYLF domain containing 1	NA
7	chr17:224964	chr17_224965_-/GCGCCCCGCCGCCGCCGACACCTGCCCGGGAACAGGAAGCAATTTCCATAAATTTAAATGAAGCTT	GCGCCCCGCCGCCGCCGACACCTGCCCGGGAACAGGAAGCAATTTCCATAAATTTAAATGAAGCTT	XM_022404477.1	splice_acceptor_variant	-	-	-	-	-	IMPACT=HIGH;STRAND=-1;SOURCE=ref_CanFam3.1_top_level_mapped2.gff3.gz
8	chr19:18025380	chr19_18025381_ACC/-	-	XM_540963.5	splice_donor_variant,coding_sequence_variant	640-?	293-?	98-?	-	-	IMPACT=HIGH;STRAND=-1;SOURCE=ref_CanFam3.1_top_level_mapped2.gff3.gz	483843	KIAA1109	protein_coding	KIAA1109 ortholog, transcript variant X7	NA
9	chr19:18025383	chr19_18025384_-/TT	TT	XM_540963.5	frameshift_variant,splice_region_variant	639-640	292-293	98	R/KX	aga/aAAga	IMPACT=HIGH;STRAND=-1;SOURCE=ref_CanFam3.1_top_level_mapped2.gff3.gz
10	chr25:9230083	chr25_9230084_-/AC	AC	XM_014107440.2	frameshift_variant	677-678	320-321	107	A/AX	gcc/gcGTc	IMPACT=HIGH;STRAND=-1;SOURCE=ref_CanFam3.1_top_level_mapped2.gff3.gz	102155390	LOC102155390	protein_coding	uncharacterized LOC102155390, transcript variant X1	NA
				XM_014107441.2	frameshift_variant	679-680	320-321	107	A/AX	gcc/gcGTc	IMPACT=HIGH;STRAND=-1;SOURCE=ref_CanFam3.1_top_level_mapped2.gff3.gz
				XM_014107442.2	frameshift_variant	679-680	320-321	107	A/AX	gcc/gcGTc	IMPACT=HIGH;STRAND=-1;SOURCE=ref_CanFam3.1_top_level_mapped2.gff3.gz
				XM_014107443.2	frameshift_variant	679-680	320-321	107	A/AX	gcc/gcGTc	IMPACT=HIGH;STRAND=-1;SOURCE=ref_CanFam3.1_top_level_mapped2.gff3.gz
11	chr25:9230089	chr25_9230090_-/T	T	XM_014107440.2	frameshift_variant	671-672	314-315	105	S/SX	tcg/tcAg	IMPACT=HIGH;STRAND=-1;SOURCE=ref_CanFam3.1_top_level_mapped2.gff3.gz
				XM_014107441.2	frameshift_variant	673-674	314-315	105	S/SX	tcg/tcAg	IMPACT=HIGH;STRAND=-1;SOURCE=ref_CanFam3.1_top_level_mapped2.gff3.gz
				XM_014107442.2	frameshift_variant	673-674	314-315	105	S/SX	tcg/tcAg	IMPACT=HIGH;STRAND=-1;SOURCE=ref_CanFam3.1_top_level_mapped2.gff3.gz
				XM_014107443.2	frameshift_variant	673-674	314-315	105	S/SX	tcg/tcAg	IMPACT=HIGH;STRAND=-1;SOURCE=ref_CanFam3.1_top_level_mapped2.gff3.gz
12	chr26:28742895	chr26_28742896_T/-	-	XM_534755.6	frameshift_variant	208	88	30	S/X	Tcg/cg	IMPACT=HIGH;STRAND=1;SOURCE=ref_CanFam3.1_top_level_mapped2.gff3.gz	477560	CHCHD10	protein_coding	coiled-coil-helix-coiled-coil-helix domain containing 10	NA
13	chr26:28742904	chr26_28742905_-/CTCG	CTCG	XM_534755.6	frameshift_variant	216-217	96-97	32-33	-/LX	-/CTCG	IMPACT=HIGH;STRAND=1;SOURCE=ref_CanFam3.1_top_level_mapped2.gff3.gz
14	chr30:17082395	chr30_17082395_T/G	G	XM_535480.5	stop_lost	16	16	6	*/E	Tag/Gag	IMPACT=HIGH;STRAND=1;SOURCE=ref_CanFam3.1_top_level_mapped2.gff3.gz	478305	GLDN	protein_coding	gliomedin	Note=The sequence of the model RefSeq protein was modified relative to this genomic sequence to represent the inferred CDS: deleted 1 base in 1 codon%3B substituted 1 base at 1 genomic stop codon
15	chr30:17082455	chr30_17082456_T/-	-	XM_535480.5	splice_donor_variant,frameshift_variant	76	76	26	L/X	Ttg/tg	IMPACT=HIGH;STRAND=1;SOURCE=ref_CanFam3.1_top_level_mapped2.gff3.gz
16	chr30:17185638	chr30_17185639_AGAAA/-	-	XM_005638408.3	frameshift_variant	5816-5820	5777-5781	1926-1927	IS/X	aTTTCT/a	IMPACT=HIGH;STRAND=-1;SOURCE=ref_CanFam3.1_top_level_mapped2.gff3.gz	478306	DMXL2	protein_coding	Dmx like 2, transcript variant X1	NA
				XM_005638409.3	frameshift_variant	5816-5820	5777-5781	1926-1927	IS/X	aTTTCT/a	IMPACT=HIGH;STRAND=-1;SOURCE=ref_CanFam3.1_top_level_mapped2.gff3.gz
				XM_005638410.3	frameshift_variant	5816-5820	5777-5781	1926-1927	IS/X	aTTTCT/a	IMPACT=HIGH;STRAND=-1;SOURCE=ref_CanFam3.1_top_level_mapped2.gff3.gz
				XM_535481.6	frameshift_variant	5816-5820	5777-5781	1926-1927	IS/X	aTTTCT/a	IMPACT=HIGH;STRAND=-1;SOURCE=ref_CanFam3.1_top_level_mapped2.gff3.gz
17	chr30:17185648	chr30_17185649_-/TTTTTTTT	TTTTTTTT	XM_005638408.3	frameshift_variant	5810-5811	5771-5772	1924	D/EKKX	gac/gaAAAAAAAAc	IMPACT=HIGH;STRAND=-1;SOURCE=ref_CanFam3.1_top_level_mapped2.gff3.gz
				XM_005638409.3	frameshift_variant	5810-5811	5771-5772	1924	D/EKKX	gac/gaAAAAAAAAc	IMPACT=HIGH;STRAND=-1;SOURCE=ref_CanFam3.1_top_level_mapped2.gff3.gz
				XM_005638410.3	frameshift_variant	5810-5811	5771-5772	1924	D/EKKX	gac/gaAAAAAAAAc	IMPACT=HIGH;STRAND=-1;SOURCE=ref_CanFam3.1_top_level_mapped2.gff3.gz
				XM_535481.6	frameshift_variant	5810-5811	5771-5772	1924	D/EKKX	gac/gaAAAAAAAAc	IMPACT=HIGH;STRAND=-1;SOURCE=ref_CanFam3.1_top_level_mapped2.gff3.gz
18	chr33:28027983	chr33_28027984_AG/-	-	XM_022414008.1	frameshift_variant	2042-2043	2018-2019	673	S/X	tCT/t	IMPACT=HIGH;STRAND=-1;SOURCE=ref_CanFam3.1_top_level_mapped2.gff3.gz	488015	HEG1	protein_coding	heart development protein with EGF like domains 1	NA
19	chr33:28027987	chr33_28027988_-/CT	CT	XM_022414008.1	frameshift_variant	2039-2040	2015-2016	672	S/SX	tct/tcAGt	IMPACT=HIGH;STRAND=-1;SOURCE=ref_CanFam3.1_top_level_mapped2.gff3.gz
20	chr35:25263909	chr35_25263910_-/AT	AT	XM_014110526.2	frameshift_variant,splice_region_variant	868-869	378-379	126-127	-/X	-/AT	IMPACT=HIGH;STRAND=1;SOURCE=ref_CanFam3.1_top_level_mapped2.gff3.gz	488316	LOC488316	protein_coding	zinc finger protein 501-like	Note=The sequence of the model RefSeq protein was modified relative to this genomic sequence to represent the inferred CDS: deleted 3 bases in 2 codons
21	chr35:25263910	chr35_25263911_-/ATGTGATTAGAATTGAGAAAGGAGAATTGATTCAAAAGCATGAGCTTAC	ATGTGATTAGAATTGAGAAAGGAGAATTGATTCAAAAGCATGAGCTTAC	XM_014110526.2	splice_donor_variant	-	-	-	-	-	IMPACT=HIGH;STRAND=1;SOURCE=ref_CanFam3.1_top_level_mapped2.gff3.gz
22	chr6:20617002	chr6_20617003_CCCGGCCCCGGCCCCGGCCCCGGCGGGCTGCTCGGCGGGCTGCTCCGG/-	-	XM_547080.6	splice_donor_variant,coding_sequence_variant,intron_variant	364-?	364-?	122-?	-	-	IMPACT=HIGH;STRAND=-1;SOURCE=ref_CanFam3.1_top_level_mapped2.gff3.gz	489960	HS3ST4	protein_coding	heparan sulfate-glucosamine 3-sulfotransferase 4	NA
23	chr6:20617008	chr6_20617009_CCCGGCCCCGGCCCCGGCGGGCTGCTCGGCGGGCTGCTCCGG/-	-	XM_547080.6	splice_donor_variant,coding_sequence_variant,intron_variant	364-?	364-?	122-?	-	-	IMPACT=HIGH;STRAND=-1;SOURCE=ref_CanFam3.1_top_level_mapped2.gff3.gz
24	chr9:55100606	chr9_55100607_-/AGGTGATCTGGGGTGTGGGGGCTTGCCGGAGGGCTGGAGACGCGCGGCGCGGCCGGGACCCCGGGAAGCCGCCCCCGAGCGAGTCTGAGCTCCGTTCCCCGTGCGTCCT	AGGTGATCTGGGGTGTGGGGGCTTGCCGGAGGGCTGGAGACGCGCGGCGCGGCCGGGACCCCGGGAAGCCGCCCCCGAGCGAGTCTGAGCTCCGTTCCCCGTGCGTCCT	XM_022423964.1	stop_gained,frameshift_variant	116-117	74-75	25	K/KGDLGCGGLPEGWRRAARPGPREAAPERV*APFPVRPX	aaa/aaAGGTGATCTGGGGTGTGGGGGCTTGCCGGAGGGCTGGAGACGCGCGGCGCGGCCGGGACCCCGGGAAGCCGCCCCCGAGCGAGTCTGAGCTCCGTTCCCCGTGCGTCCTa	IMPACT=HIGH;STRAND=1;SOURCE=ref_CanFam3.1_top_level_mapped2.gff3.gz	491316	MDK	protein_coding	midkine	Note=The sequence of the model RefSeq protein was modified relative to this genomic sequence to represent the inferred CDS: inserted 1 base in 1 codon%3B deleted 1 base in 1 codon
25	chr9:55100627	chr9_55100628_C/-	-	XM_022423964.1	splice_acceptor_variant,frameshift_variant	138	96	32	G/X	ggC/gg	IMPACT=HIGH;STRAND=1;SOURCE=ref_CanFam3.1_top_level_mapped2.gff3.gz
	* variants labeled yellow are annotated with high impact according to both NCBI and Ensembl annotations

## Sheet: Het_refined_NCBI_list
Whole genome sequencing for mutation discovery in a single case of lysosomal storage disease (MPS type 1) in the dog
Tamer A. Mansour, Kevin D. Woolard, Karen L. Vernau, Devin M. Ancona, Sara M. Thomasy, Lionel Sebbag, Bret A. Moore, Marguerite F. Knipe, Haitham A. Seada, Tina M. Cowan, Miriam Aguilar, C. Titus Brown, Danika L. Bannasch
Supplementary Table S2F: Heterozygous variants with high impact on their proteins’ function according to the NCBI annotation after filtration of possible genome and/or annotation errors
	Variant			Transcript_effect								Gene_info
serial#	Location	variant	ALT	transcript_id	Consequence	cDNA_position	CDS_position	Protein_position	Amino_acids	Codons	Extra	Gene_id	Gene_Name	Gene_type	Gene_description	Assembly_notes
1	chr10:45153732	chr10_45153733_-/G	G	XM_014117495.2	frameshift_variant	1037-1038	1012-1013	338	E/AX	gag/gCag	IMPACT=HIGH;STRAND=-1;SOURCE=ref_CanFam3.1_top_level_mapped2.gff3.gz	481345	CNNM3	protein_coding	cyclin and CBS domain divalent metal cation transport mediator 3, transcript variant X1	NA
2	chr10:45153733	chr10_45153734_-/T	T	XM_014117495.2	frameshift_variant	1036-1037	1011-1012	337-338	-/X	-/A	IMPACT=HIGH;STRAND=-1;SOURCE=ref_CanFam3.1_top_level_mapped2.gff3.gz
3	chr16:13945656	chr16_13945657_-/C	C	XM_005629614.3	frameshift_variant	235-236	38-39	13	C/CX	tgt/tgCt	IMPACT=HIGH;STRAND=1;SOURCE=ref_CanFam3.1_top_level_mapped2.gff3.gz	491379	LOC491379	protein_coding	3-oxo-5-beta-steroid 4-dehydrogenase-like, transcript variant X2	NA
				XM_005629615.3	frameshift_variant	176-177	38-39	13	C/CX	tgt/tgCt	IMPACT=HIGH;STRAND=1;SOURCE=ref_CanFam3.1_top_level_mapped2.gff3.gz
				XM_005629616.3	frameshift_variant	385-386	38-39	13	C/CX	tgt/tgCt	IMPACT=HIGH;STRAND=1;SOURCE=ref_CanFam3.1_top_level_mapped2.gff3.gz
				XM_014119814.2	frameshift_variant	772-773	38-39	13	C/CX	tgt/tgCt	IMPACT=HIGH;STRAND=1;SOURCE=ref_CanFam3.1_top_level_mapped2.gff3.gz
4	chr16:13945659	chr16_13945660_GC/-	-	XM_005629614.3	frameshift_variant	239-240	42-43	14-15	LP/FX	ttGCct/ttct	IMPACT=HIGH;STRAND=1;SOURCE=ref_CanFam3.1_top_level_mapped2.gff3.gz
				XM_005629615.3	frameshift_variant	180-181	42-43	14-15	LP/FX	ttGCct/ttct	IMPACT=HIGH;STRAND=1;SOURCE=ref_CanFam3.1_top_level_mapped2.gff3.gz
				XM_005629616.3	frameshift_variant	389-390	42-43	14-15	LP/FX	ttGCct/ttct	IMPACT=HIGH;STRAND=1;SOURCE=ref_CanFam3.1_top_level_mapped2.gff3.gz
				XM_014119814.2	frameshift_variant	776-777	42-43	14-15	LP/FX	ttGCct/ttct	IMPACT=HIGH;STRAND=1;SOURCE=ref_CanFam3.1_top_level_mapped2.gff3.gz
5	chr16:13945663	chr16_13945664_-/G	G	XM_005629614.3	frameshift_variant	242-243	45-46	15-16	-/X	-/G	IMPACT=HIGH;STRAND=1;SOURCE=ref_CanFam3.1_top_level_mapped2.gff3.gz
				XM_005629615.3	frameshift_variant	183-184	45-46	15-16	-/X	-/G	IMPACT=HIGH;STRAND=1;SOURCE=ref_CanFam3.1_top_level_mapped2.gff3.gz
				XM_005629616.3	frameshift_variant	392-393	45-46	15-16	-/X	-/G	IMPACT=HIGH;STRAND=1;SOURCE=ref_CanFam3.1_top_level_mapped2.gff3.gz
				XM_014119814.2	frameshift_variant	779-780	45-46	15-16	-/X	-/G	IMPACT=HIGH;STRAND=1;SOURCE=ref_CanFam3.1_top_level_mapped2.gff3.gz
6	chr17:224963	chr17_224964_-/T	T	XM_022404477.1	frameshift_variant,splice_region_variant	442-443	442-443	148	V/DX	gtg/gAtg	IMPACT=HIGH;STRAND=-1;SOURCE=ref_CanFam3.1_top_level_mapped2.gff3.gz	606804	SH3YL1	protein_coding	SH3 and SYLF domain containing 1	NA
7	chr17:224964	chr17_224965_-/GCGCCCCGCCGCCGCCGACACCTGCCCGGGAACAGGAAGCAATTTCCATAAATTTAAATGAAGCTT	GCGCCCCGCCGCCGCCGACACCTGCCCGGGAACAGGAAGCAATTTCCATAAATTTAAATGAAGCTT	XM_022404477.1	splice_acceptor_variant	-	-	-	-	-	IMPACT=HIGH;STRAND=-1;SOURCE=ref_CanFam3.1_top_level_mapped2.gff3.gz
8	chr19:18025380	chr19_18025381_ACC/-	-	XM_540963.5	splice_donor_variant,coding_sequence_variant	640-?	293-?	98-?	-	-	IMPACT=HIGH;STRAND=-1;SOURCE=ref_CanFam3.1_top_level_mapped2.gff3.gz	483843	KIAA1109	protein_coding	KIAA1109 ortholog, transcript variant X7	NA
9	chr19:18025383	chr19_18025384_-/TT	TT	XM_540963.5	frameshift_variant,splice_region_variant	639-640	292-293	98	R/KX	aga/aAAga	IMPACT=HIGH;STRAND=-1;SOURCE=ref_CanFam3.1_top_level_mapped2.gff3.gz
10	chr25:9230083	chr25_9230084_-/AC	AC	XM_014107440.2	frameshift_variant	677-678	320-321	107	A/AX	gcc/gcGTc	IMPACT=HIGH;STRAND=-1;SOURCE=ref_CanFam3.1_top_level_mapped2.gff3.gz	102155390	LOC102155390	protein_coding	uncharacterized LOC102155390, transcript variant X1	NA
				XM_014107441.2	frameshift_variant	679-680	320-321	107	A/AX	gcc/gcGTc	IMPACT=HIGH;STRAND=-1;SOURCE=ref_CanFam3.1_top_level_mapped2.gff3.gz
				XM_014107442.2	frameshift_variant	679-680	320-321	107	A/AX	gcc/gcGTc	IMPACT=HIGH;STRAND=-1;SOURCE=ref_CanFam3.1_top_level_mapped2.gff3.gz
				XM_014107443.2	frameshift_variant	679-680	320-321	107	A/AX	gcc/gcGTc	IMPACT=HIGH;STRAND=-1;SOURCE=ref_CanFam3.1_top_level_mapped2.gff3.gz
11	chr25:9230089	chr25_9230090_-/T	T	XM_014107440.2	frameshift_variant	671-672	314-315	105	S/SX	tcg/tcAg	IMPACT=HIGH;STRAND=-1;SOURCE=ref_CanFam3.1_top_level_mapped2.gff3.gz
				XM_014107441.2	frameshift_variant	673-674	314-315	105	S/SX	tcg/tcAg	IMPACT=HIGH;STRAND=-1;SOURCE=ref_CanFam3.1_top_level_mapped2.gff3.gz
				XM_014107442.2	frameshift_variant	673-674	314-315	105	S/SX	tcg/tcAg	IMPACT=HIGH;STRAND=-1;SOURCE=ref_CanFam3.1_top_level_mapped2.gff3.gz
				XM_014107443.2	frameshift_variant	673-674	314-315	105	S/SX	tcg/tcAg	IMPACT=HIGH;STRAND=-1;SOURCE=ref_CanFam3.1_top_level_mapped2.gff3.gz
12	chr26:28742895	chr26_28742896_T/-	-	XM_534755.6	frameshift_variant	208	88	30	S/X	Tcg/cg	IMPACT=HIGH;STRAND=1;SOURCE=ref_CanFam3.1_top_level_mapped2.gff3.gz	477560	CHCHD10	protein_coding	coiled-coil-helix-coiled-coil-helix domain containing 10	NA
13	chr26:28742904	chr26_28742905_-/CTCG	CTCG	XM_534755.6	frameshift_variant	216-217	96-97	32-33	-/LX	-/CTCG	IMPACT=HIGH;STRAND=1;SOURCE=ref_CanFam3.1_top_level_mapped2.gff3.gz
14	chr30:17185638	chr30_17185639_AGAAA/-	-	XM_005638408.3	frameshift_variant	5816-5820	5777-5781	1926-1927	IS/X	aTTTCT/a	IMPACT=HIGH;STRAND=-1;SOURCE=ref_CanFam3.1_top_level_mapped2.gff3.gz	478306	DMXL2	protein_coding	Dmx like 2, transcript variant X1	NA
				XM_005638409.3	frameshift_variant	5816-5820	5777-5781	1926-1927	IS/X	aTTTCT/a	IMPACT=HIGH;STRAND=-1;SOURCE=ref_CanFam3.1_top_level_mapped2.gff3.gz
				XM_005638410.3	frameshift_variant	5816-5820	5777-5781	1926-1927	IS/X	aTTTCT/a	IMPACT=HIGH;STRAND=-1;SOURCE=ref_CanFam3.1_top_level_mapped2.gff3.gz
				XM_535481.6	frameshift_variant	5816-5820	5777-5781	1926-1927	IS/X	aTTTCT/a	IMPACT=HIGH;STRAND=-1;SOURCE=ref_CanFam3.1_top_level_mapped2.gff3.gz
15	chr30:17185648	chr30_17185649_-/TTTTTTTT	TTTTTTTT	XM_005638408.3	frameshift_variant	5810-5811	5771-5772	1924	D/EKKX	gac/gaAAAAAAAAc	IMPACT=HIGH;STRAND=-1;SOURCE=ref_CanFam3.1_top_level_mapped2.gff3.gz
				XM_005638409.3	frameshift_variant	5810-5811	5771-5772	1924	D/EKKX	gac/gaAAAAAAAAc	IMPACT=HIGH;STRAND=-1;SOURCE=ref_CanFam3.1_top_level_mapped2.gff3.gz
				XM_005638410.3	frameshift_variant	5810-5811	5771-5772	1924	D/EKKX	gac/gaAAAAAAAAc	IMPACT=HIGH;STRAND=-1;SOURCE=ref_CanFam3.1_top_level_mapped2.gff3.gz
				XM_535481.6	frameshift_variant	5810-5811	5771-5772	1924	D/EKKX	gac/gaAAAAAAAAc	IMPACT=HIGH;STRAND=-1;SOURCE=ref_CanFam3.1_top_level_mapped2.gff3.gz
16	chr33:28027983	chr33_28027984_AG/-	-	XM_022414008.1	frameshift_variant	2042-2043	2018-2019	673	S/X	tCT/t	IMPACT=HIGH;STRAND=-1;SOURCE=ref_CanFam3.1_top_level_mapped2.gff3.gz	488015	HEG1	protein_coding	heart development protein with EGF like domains 1	NA
17	chr33:28027987	chr33_28027988_-/CT	CT	XM_022414008.1	frameshift_variant	2039-2040	2015-2016	672	S/SX	tct/tcAGt	IMPACT=HIGH;STRAND=-1;SOURCE=ref_CanFam3.1_top_level_mapped2.gff3.gz
18	chr6:20617002	chr6_20617003_CCCGGCCCCGGCCCCGGCCCCGGCGGGCTGCTCGGCGGGCTGCTCCGG/-	-	XM_547080.6	splice_donor_variant,coding_sequence_variant,intron_variant	364-?	364-?	122-?	-	-	IMPACT=HIGH;STRAND=-1;SOURCE=ref_CanFam3.1_top_level_mapped2.gff3.gz	489960	HS3ST4	protein_coding	heparan sulfate-glucosamine 3-sulfotransferase 4	NA
19	chr6:20617008	chr6_20617009_CCCGGCCCCGGCCCCGGCGGGCTGCTCGGCGGGCTGCTCCGG/-	-	XM_547080.6	splice_donor_variant,coding_sequence_variant,intron_variant	364-?	364-?	122-?	-	-	IMPACT=HIGH;STRAND=-1;SOURCE=ref_CanFam3.1_top_level_mapped2.gff3.gz
	* variants labeled yellow are annotated with high impact according to both NCBI and Ensembl annotations
