# Supplementary material for: Whole genome sequencing for mutation discovery in a single case of lysosomal storage disease (MPS type 1) in the dog
Source: Sci Rep. 2020 Apr 16;10:6558. doi: 10.1038/s41598-020-63451-4 (PMC7162951; doi:10.1038/s41598-020-63451-4)
Supplement: Supplementary file 3 — Supplementary Information 3. [file 41598_2020_63451_MOESM3_ESM.xlsx]

## Sheet: MPS_inDog
Whole genome sequencing for mutation discovery in a single case of lysosomal storage disease (MPS type 1) in the dog
Tamer A. Mansour, Kevin D. Woolard, Karen L. Vernau, Devin M. Ancona, Sara M. Thomasy, Lionel Sebbag, Bret A. Moore, Marguerite F. Knipe, Haitham A. Seada, Tina M. Cowan, Miriam Aguilar, C. Titus Brown, Danika L. Bannasch
Supplementary Table S3: MPS causative genes in humans and their corresponding canine orthologs in three different canine gene annotations
Pathology	Subtype	Enzyme deficiency	Human		Dog
			Gene	localization	Gene	localization	Ensembl Transcript	Broad institute Transcript	refGene Transcript
MPS I	Hurler (H), Hurler-Scheie (H/S), and Scheie (S)	α-L-iduronidase	IDUA	4p16.3	IDUA	chr3	ENSCAFT00000026444.3	IDUA	XM_005618679.1
								IDUA_2	XM_014112306.1
								IDUA_3	XM_014112307.1
								IDUA_4	XM_014112308.1
								IDUA_5	NM_001313883.1
									XM_014112309.1
MPS II	Hunter	Irudonate sulfatase	IDS	Xq28	IDS	chrX		IDS	XM_005641023.2
								IDS_2	NM_001048125.1
								IDS_3
MPS III	Sanfilippo A	Heparan-N-sulfatase	SGSH	17q25.3	SGSH	chr9	ENSCAFT00000009079.3		NM_001003114.1
	Sanfilippo B	α-N-Acetylglucosaminidase	NAGLU	17q21	NAGLU	chr9	ENSCAFT00000023748.3		XM_548088.5
	Sanfilippo C	Heparan α-glucosaminide N-acetyltransferase	HGSNAT	8p11.1	HGSNAT	chr16	ENSCAFT00000008654.3	HGSNAT_6	XM_014120067.1
								HGSNAT_2	XM_539948.5
								HGSNAT_3
								HGSNAT_4
								HGSNAT_5
								HGSNAT
	Sanfilippo D	N-Acetylglucosamine 6-sulfatase	GNS	12q14	GNS	chr10	ENSCAFT00000000563.3		XM_531660.5
MPS IV	Morquio A	Galactose 6-sulfatase	GALNS	16q24.3	GALNS	chr5	ENSCAFT00000031604.3	GALNS_CANFA	XM_014113852.1
								GALNS_CANFA_2	NM_001048120.1
								GALNS_CANFA_3
								GALNS_CANFA_4
								GALNS_CANFA_5
	Morquio B	β-galactosidase	GLB1	13p21.33	GLB1	Chr23	ENSCAFT00000007487.4		NM_001037641
							ENSCAFT00000038223.2
MPS VI	Maroteaux-Lamy	Arylsulfatase B (N-acetylglucosamine 4-sulfatase)	ARSB	5q11-q13	ARSB	chr3			NM_001048133.1
MPS VII	Sly	β-glucuronidase	GUSB	7q21.11	GUSB	chr6	ENSCAFT00000016183.3	GUSB	XM_005620897.2
								GUSB_2	XM_014114125.1
								GUSB_3	XM_014114126.1
								GUSB_4	NM_001003191.1
								GUSB_5
								GUSB_6
								GUSB_7
MPS IX		Hyaluronidase 1	HYAL1	3p21.3	HYAL1	chr20	ENSCAFT00000016857.3	HYAL3_11	XM_005632508.2
									XM_845674.4
