# Supplementary material for: Whole genome sequencing for mutation discovery in a single case of lysosomal storage disease (MPS type 1) in the dog
Source: Sci Rep. 2020 Apr 16;10:6558. doi: 10.1038/s41598-020-63451-4 (PMC7162951; doi:10.1038/s41598-020-63451-4)
Supplement: Supplementary file 4 — Supplementary Information 4. [file 41598_2020_63451_MOESM4_ESM.xlsx]

## Sheet: Sheet2
Whole genome sequencing for mutation discovery in a single case of lysosomal storage disease (MPS type 1) in the dog
Tamer A. Mansour, Kevin D. Woolard, Karen L. Vernau, Devin M. Ancona, Sara M. Thomasy, Lionel Sebbag, Bret A. Moore, Marguerite F. Knipe, Haitham A. Seada, Tina M. Cowan, Miriam Aguilar, C. Titus Brown, Danika L. Bannasch
Supplementary Table S4: Dog breeds genotyped for the IDUA muataion found in the 2 MPS cases of Boston Terriers
	Breeds	Number of genotyped dogs
1	Airadale Terrier	3
2	Akita	2
3	Alaskan Malamute	2
4	American Eskimo Dog	2
5	Australian Cattle Dog	3
6	Australian Shepherd	1
7	Basenji	1
8	Basset Hound	4
9	Beagle	4
10	Beauceron	1
11	Belgian Malinois	3
12	Belgian Sheepdog	1
13	Bernese Mountain Dog	3
14	Bichon Frise	1
15	Border Collie	4
16	Bouvier des Flandres	1
17	Boxer	4
18	Brittanty Spaniel	3
19	Bull Mastiff	1
20	Bulldog, English	3
21	Canaan Dog	2
22	Catahoula Hog Dog	3
23	Cavalier King Charles Spaniel	2
24	Chesapeake Bay Retriever	4
25	Chihauhua	3
26	Chinese Crested	2
27	Chow Chow	3
28	Cocker Spaniel, American	2
29	Collie, Rough	2
30	Dachshund	3
31	Dalmatian	1
32	Doberman Pinscher	2
33	English Pointer	1
34	Flat Coated Retriever	2
35	Fox Terrier	1
36	Fox Terrier, Toy	2
37	Fox Terrier, Wirehaired	2
38	French Bulldog	1
39	German Shephard Dog	3
40	German Short Haired Pointer	1
41	Gordon Setter	1
42	Great Dane	2
43	Great Pyrenees	1
44	Greyhound	3
45	Grosser Munsterlander	1
46	Havanese	3
47	Irish Water Spaniel	2
48	Irish Wolfhound	1
49	Jack Russel Terrier	3
50	Keeshond	1
51	Kerry Blue Terrier	1
52	Lhasa Apso	1
53	Maltese	3
54	Mastiff	3
55	McNab	1
56	Miniature Pinscher	3
57	Mix	4
58	Neopolitan Mastiff	2
59	Newfouldland	3
60	Norwich Terrier	1
61	Old English Sheepdog	3
62	Papillon	1
63	Pekingese	1
64	Pit Bull Terrier	4
65	Pomeranian	2
66	Poodle	4
67	Portugese Water Spaniel	1
68	Pug	3
69	Rat Terrier	3
70	Rhodesian Ridgeback	2
71	Rough, Collie	1
72	Saint Bernard	3
73	Saluki	3
74	Samoyed	3
75	Schipperke	1
76	Schnauzer	1
77	Schnauzer, Miniature	1
78	Shar Pei	1
79	Shetland Sheepdog	1
80	Shiba Inu	2
81	Shih Tzu	4
82	Silky Terrier	2
83	Soft Coated Weaten Terrier	2
84	Springer Spaniel, English	3
85	Staffordshire Terrier	4
86	Swiss Mountain Dog	1
87	Tibetan Terrier	2
88	Vizsla	1
89	Weimaraner	2
90	Welsh Corgi, Cardigan	1
91	Welsh Corgi, Pembroke	1
92	West Highland White Terrier	3
93	Whippet	2
94	Wirehaired Pointing Griffon	1
95	Yorkshire Terrier	3
	Total	202
